# Supplementary material for: catena-Poly[[[bis­(2,2′-bipyridine)manganese(II)]-μ4-3,3′-sulfanediyldipropionato] bis­(perchlorate)]
Source: Acta Crystallogr Sect E Struct Rep Online. 2010 Mar 6;66(Pt 4):m380. doi: 10.1107/S1600536810008123 (PMC2983876; doi:10.1107/S1600536810008123)
Supplement: Supplementary file 1 [file e-66-0m380-sup1.cif]

##############################################################################
###                                                                        ###
###        Electronic paper (Acta Crystallographica Section E)             ###
###                                                                        ###
##############################################################################
#                                                                            #
# This CIF contains the data in a paper accepted for publication in Acta     #
# Crystallographica Section E. It conforms to the requirements of Notes      #
# for Authors for Section E, and has been peer reviewed under the auspices   #
# of the IUCr Commission on Journals.                                        #
#                                                                            #
# Full details of the Crystallographic Information File format               #
# are given in the paper "The Crystallographic Information File (CIF):       #
# a New Standard Archive File for Crystallography" by S. R. Hall, F. H.      #
# Allen and I. D. Brown [Acta Cryst. (1991), A47, 655-685].                  #
#                                                                            #
# The current version of the core CIF dictionary is obtainable from          #
# ftp://ftp.iucr.org/pub/cif_core.dic. The current version number is 2.4.    #
#                                                                            #
# Software is freely available for graphical display of the structure(s) in  #
# this CIF.  For information consult the CIF home page http://www.iucr.org/  #
# cif/home.html                                                              #
#                                                                            #
# This file may be used for bona fide research purposes within the           #
# scientific community so long as proper attribution is given to the journal # 
# article from which it was obtained.                                        #
#                                                                            #
##############################################################################
                                             
data_I
_audit_creation_method     SHELXL97
_chemical_name_systematic
;
<i>catena</i>-Poly[[[bis[bis(2,2'-bipyridine)manganese(II)]-\m~4~-3,3'-
sulfanediyldipropionato] bis(perchlorate)]
;
_chemical_name_common     ?
_chemical_formula_moiety     'C46 H40 Mn2 N8 O4 S 2+, 2(Cl O4 -)'
_chemical_formula_sum     'C46 H40 Cl2 Mn2 N8 O12 S'
_chemical_formula_iupac     '[Mn2 (C6 H8 O4 S) (C10 H8 N2)4] (Cl O4)2'
_chemical_formula_weight     1109.70
_chemical_melting_point     ?
_symmetry_cell_setting     triclinic
_symmetry_space_group_name_H-M     'P -1'
_symmetry_space_group_name_Hall     '-P 1'
loop_
    _symmetry_equiv_pos_as_xyz
    'x, y, z'
    '-x, -y, -z'
_cell_length_a     12.031(2)
_cell_length_b     13.550(2)
_cell_length_c     15.653(3)
_cell_angle_alpha     102.611(2)
_cell_angle_beta     93.213(3)
_cell_angle_gamma     93.556(3)
_cell_volume     2479.2(7)
_cell_formula_units_Z     2
_cell_measurement_reflns_used     4396
_cell_measurement_theta_min     2.49
_cell_measurement_theta_max     25.85
_cell_measurement_temperature     294(2)
_exptl_crystal_description     block
_exptl_crystal_colour     yellow
_exptl_crystal_size_max     0.22
_exptl_crystal_size_mid     0.16
_exptl_crystal_size_min     0.10
_exptl_crystal_density_diffrn     1.487
_exptl_crystal_density_meas     ?
_exptl_crystal_density_method     'not measured'
_exptl_crystal_F_000     1136
_exptl_absorpt_coefficient_mu     0.728
_exptl_absorpt_correction_type     multi-scan
_exptl_absorpt_process_details     '(SADABS; Sheldrick, 1996)'
_exptl_absorpt_correction_T_min     0.841
_exptl_absorpt_correction_T_max     0.988
_exptl_special_details
;
;
_diffrn_ambient_temperature     294(2)
_diffrn_radiation_type     MoK\a
_diffrn_radiation_wavelength     0.71073
_diffrn_radiation_source     'fine-focus sealed tube'
_diffrn_radiation_monochromator     graphite
_diffrn_measurement_device_type     'Bruker SMART CCD area-detector'
_diffrn_measurement_method     'phi and omega scans'
_diffrn_detector_area_resol_mean     ?
_diffrn_reflns_number     12678
_diffrn_reflns_av_R_equivalents     0.021
_diffrn_reflns_av_sigmaI/netI     0.047
_diffrn_reflns_theta_min     1.34
_diffrn_reflns_theta_max     25.01
_diffrn_reflns_theta_full     25.01
_diffrn_measured_fraction_theta_max     0.993
_diffrn_measured_fraction_theta_full     0.993
_diffrn_reflns_limit_h_min     -8
_diffrn_reflns_limit_h_max     14
_diffrn_reflns_limit_k_min     -16
_diffrn_reflns_limit_k_max     14
_diffrn_reflns_limit_l_min     -17
_diffrn_reflns_limit_l_max     18
_diffrn_standards_number     .
_diffrn_standards_interval_count     .
_diffrn_standards_interval_time     .
_diffrn_standards_decay_%     .
_refine_special_details
;
;
_reflns_number_total     8690
_reflns_number_gt     5935
_reflns_threshold_expression     'I>2\s(I)'
_refine_ls_structure_factor_coef     Fsqd
_refine_ls_matrix_type     full
_refine_ls_R_factor_all     0.074
_refine_ls_R_factor_gt     0.043
_refine_ls_wR_factor_gt     0.097
_refine_ls_wR_factor_ref     0.116
_refine_ls_goodness_of_fit_ref     1.02
_refine_ls_restrained_S_all     1.02
_refine_ls_number_reflns     8690
_refine_ls_number_parameters     640
_refine_ls_number_restraints     0
_refine_ls_hydrogen_treatment     constr
_refine_ls_weighting_scheme     calc
_refine_ls_weighting_details
         'calc w=1/[\s^2^(Fo^2^)+(0.0476P)^2^+1.3954P] where P=(Fo^2^+2Fc^2^)/3'
_refine_ls_shift/su_max     0.001
_refine_ls_shift/su_mean     0.000
_refine_diff_density_max     0.534
_refine_diff_density_min     -0.374
_refine_ls_extinction_method     none
_refine_ls_extinction_coef     ?
loop_
    _atom_type_symbol
    _atom_type_description
    _atom_type_scat_dispersion_real
    _atom_type_scat_dispersion_imag
    _atom_type_scat_source
    'C' 'C' 0.0033 0.0016
                         'International Tables Vol C Tables 4.2.6.8 and 6.1.1.4'
    'H' 'H' 0.0000 0.0000
                         'International Tables Vol C Tables 4.2.6.8 and 6.1.1.4'
    'N' 'N' 0.0061 0.0033
                         'International Tables Vol C Tables 4.2.6.8 and 6.1.1.4'
    'O' 'O' 0.0106 0.0060
                         'International Tables Vol C Tables 4.2.6.8 and 6.1.1.4'
    'S' 'S' 0.1246 0.1234
                         'International Tables Vol C Tables 4.2.6.8 and 6.1.1.4'
    'Cl' 'Cl' 0.1484 0.1585
                         'International Tables Vol C Tables 4.2.6.8 and 6.1.1.4'
    'Mn' 'Mn' 0.3368 0.7283
                         'International Tables Vol C Tables 4.2.6.8 and 6.1.1.4'
_computing_data_collection     'SMART (Bruker, 2007)'
_computing_cell_refinement     'SAINT (Bruker, 2007)'
_computing_data_reduction     'SAINT (Bruker, 2007)'
_computing_structure_solution     'SHELXS97 (Sheldrick, 2008)'
_computing_structure_refinement     'SHELXL97 (Sheldrick, 2008)'
_computing_molecular_graphics     'SHELXL97 (Sheldrick, 2008)'
_computing_publication_material
                                  'SHELXTL (Sheldrick, 2008) and local programs'
loop_
    _atom_site_type_symbol
    _atom_site_label
    _atom_site_fract_x
    _atom_site_fract_y
    _atom_site_fract_z
    _atom_site_U_iso_or_equiv
    _atom_site_adp_type
    _atom_site_calc_flag
    _atom_site_refinement_flags
    _atom_site_occupancy
    _atom_site_disorder_assembly
    _atom_site_disorder_group
    Mn Mn1 0.00691(4) 0.18036(4) 0.04401(3) 0.04195(14) Uani d . 1 . .
    Mn Mn2 0.44247(4) 0.13551(4) 0.60030(3) 0.04089(14) Uani d . 1 . .
    S S1 0.01371(9) 0.00873(11) 0.36605(7) 0.0797(4) Uani d . 1 . .
    O O1 -0.09407(19) 0.05450(17) 0.06451(15) 0.0516(6) Uani d . 1 . .
    O O2 -0.0797(2) -0.10541(18) 0.07046(15) 0.0576(6) Uani d . 1 . .
    O O3 0.3690(2) 0.00206(17) 0.51458(15) 0.0538(6) Uani d . 1 . .
    O O4 0.3952(2) -0.08857(19) 0.38353(16) 0.0603(7) Uani d . 1 . .
    N N1 -0.1243(2) 0.2224(2) -0.04545(17) 0.0447(7) Uani d . 1 . .
    N N2 0.0733(2) 0.3260(2) 0.00598(18) 0.0482(7) Uani d . 1 . .
    N N3 -0.0269(2) 0.2710(2) 0.17757(17) 0.0470(7) Uani d . 1 . .
    N N4 0.1538(2) 0.1728(2) 0.13582(18) 0.0494(7) Uani d . 1 . .
    N N5 0.2905(2) 0.2255(2) 0.58200(19) 0.0537(8) Uani d . 1 . .
    N N6 0.4855(2) 0.2419(2) 0.51181(17) 0.0474(7) Uani d . 1 . .
    N N7 0.4777(2) 0.2644(2) 0.72353(17) 0.0462(7) Uani d . 1 . .
    N N8 0.3891(2) 0.0761(2) 0.71663(18) 0.0495(7) Uani d . 1 . .
    C C1 -0.2205(3) 0.1664(3) -0.0711(2) 0.0548(9) Uani d . 1 . .
    C C2 -0.2844(3) 0.1696(3) -0.1456(3) 0.0624(10) Uani d . 1 . .
    C C3 -0.2485(4) 0.2349(3) -0.1955(3) 0.0672(11) Uani d . 1 . .
    C C4 -0.1508(3) 0.2953(3) -0.1695(2) 0.0579(10) Uani d . 1 . .
    C C5 -0.0893(3) 0.2875(2) -0.0941(2) 0.0437(8) Uani d . 1 . .
    C C6 0.0169(3) 0.3484(2) -0.0628(2) 0.0455(8) Uani d . 1 . .
    C C7 0.0578(4) 0.4254(3) -0.1006(3) 0.0668(11) Uani d . 1 . .
    C C8 0.1570(4) 0.4800(3) -0.0660(3) 0.0820(14) Uani d . 1 . .
    C C9 0.2121(4) 0.4584(3) 0.0051(3) 0.0768(13) Uani d . 1 . .
    C C10 0.1686(3) 0.3801(3) 0.0388(3) 0.0626(10) Uani d . 1 . .
    C C11 -0.1235(3) 0.3113(3) 0.1952(2) 0.0567(9) Uani d . 1 . .
    C C12 -0.1491(4) 0.3540(3) 0.2788(3) 0.0703(11) Uani d . 1 . .
    C C13 -0.0740(4) 0.3528(3) 0.3471(3) 0.0794(13) Uani d . 1 . .
    C C14 0.0255(4) 0.3107(3) 0.3300(2) 0.0700(12) Uani d . 1 . .
    C C15 0.0481(3) 0.2711(2) 0.2442(2) 0.0485(8) Uani d . 1 . .
    C C16 0.1523(3) 0.2232(3) 0.2196(2) 0.0502(9) Uani d . 1 . .
    C C17 0.2448(4) 0.2287(4) 0.2772(3) 0.0803(13) Uani d . 1 . .
    C C18 0.3369(4) 0.1801(4) 0.2501(3) 0.0860(14) Uani d . 1 . .
    C C19 0.3375(3) 0.1271(3) 0.1658(3) 0.0691(11) Uani d . 1 . .
    C C20 0.2449(3) 0.1260(3) 0.1106(3) 0.0602(10) Uani d . 1 . .
    C C21 -0.0823(3) -0.0139(3) 0.1054(2) 0.0412(8) Uani d . 1 . .
    C C22 -0.0775(3) 0.0126(3) 0.2050(2) 0.0553(9) Uani d . 1 . .
    C C23 0.0177(3) -0.0257(3) 0.2481(2) 0.0691(11) Uani d . 1 . .
    C C24 0.1392(4) -0.0405(4) 0.4038(3) 0.0852(14) Uani d . 1 . .
    C C25 0.2439(4) 0.0136(3) 0.3925(3) 0.0745(12) Uani d . 1 . .
    C C26 0.3433(3) -0.0280(3) 0.4341(2) 0.0498(9) Uani d . 1 . .
    C C27 0.1953(3) 0.2153(3) 0.6200(3) 0.0751(12) Uani d . 1 . .
    C C28 0.1122(4) 0.2822(4) 0.6202(4) 0.0940(16) Uani d . 1 . .
    C C29 0.1298(5) 0.3605(4) 0.5792(4) 0.0967(17) Uani d . 1 . .
    C C30 0.2265(4) 0.3717(3) 0.5399(3) 0.0782(13) Uani d . 1 . .
    C C31 0.3061(3) 0.3027(3) 0.5413(2) 0.0525(9) Uani d . 1 . .
    C C32 0.4114(3) 0.3080(2) 0.4981(2) 0.0490(9) Uani d . 1 . .
    C C33 0.4348(4) 0.3754(3) 0.4449(3) 0.0692(12) Uani d . 1 . .
    C C34 0.5352(5) 0.3734(4) 0.4064(3) 0.0834(14) Uani d . 1 . .
    C C35 0.6093(4) 0.3076(4) 0.4220(3) 0.0805(13) Uani d . 1 . .
    C C36 0.5824(4) 0.2432(3) 0.4752(2) 0.0620(10) Uani d . 1 . .
    C C37 0.5167(3) 0.3587(3) 0.7230(2) 0.0566(10) Uani d . 1 . .
    C C38 0.5160(4) 0.4381(3) 0.7933(3) 0.0721(12) Uani d . 1 . .
    C C39 0.4740(5) 0.4204(3) 0.8676(3) 0.0883(15) Uani d . 1 . .
    C C40 0.4348(4) 0.3239(3) 0.8707(2) 0.0753(13) Uani d . 1 . .
    C C41 0.4382(3) 0.2461(3) 0.7976(2) 0.0489(8) Uani d . 1 . .
    C C42 0.4041(3) 0.1390(3) 0.7961(2) 0.0469(8) Uani d . 1 . .
    C C43 0.3942(3) 0.1036(3) 0.8722(2) 0.0603(10) Uani d . 1 . .
    C C44 0.3718(3) 0.0017(3) 0.8659(3) 0.0687(11) Uani d . 1 . .
    C C45 0.3576(3) -0.0629(3) 0.7856(3) 0.0675(11) Uani d . 1 . .
    C C46 0.3654(3) -0.0226(3) 0.7124(3) 0.0628(10) Uani d . 1 . .
    Cl Cl1 0.55665(8) 0.29282(7) 0.09891(6) 0.0576(2) Uani d . 1 . .
    Cl Cl2 0.81938(9) 0.43090(8) 0.63234(7) 0.0635(3) Uani d . 1 . .
    O O5 0.4477(2) 0.3230(2) 0.08365(18) 0.0736(8) Uani d . 1 . .
    O O6 0.5608(3) 0.1882(2) 0.0577(2) 0.0859(9) Uani d . 1 . .
    O O7 0.6353(3) 0.3516(2) 0.0625(2) 0.0992(11) Uani d . 1 . .
    O O8 0.5816(3) 0.3050(3) 0.19051(19) 0.0975(10) Uani d . 1 . .
    O O9 0.7915(4) 0.3273(3) 0.6220(3) 0.1298(16) Uani d . 1 . .
    O O10 0.8648(3) 0.4539(3) 0.5569(2) 0.0994(11) Uani d . 1 . .
    O O11 0.9012(3) 0.4606(3) 0.7031(2) 0.1141(13) Uani d . 1 . .
    O O12 0.7260(4) 0.4848(4) 0.6470(3) 0.1559(19) Uani d . 1 . .
    H H1 -0.2455 0.1229 -0.0366 0.066 Uiso calc R 1 . .
    H H2 -0.3504 0.1286 -0.1617 0.075 Uiso calc R 1 . .
    H H3 -0.2897 0.2384 -0.2467 0.081 Uiso calc R 1 . .
    H H4 -0.1264 0.3410 -0.2022 0.069 Uiso calc R 1 . .
    H H7 0.0189 0.4401 -0.1487 0.080 Uiso calc R 1 . .
    H H8 0.1859 0.5313 -0.0913 0.098 Uiso calc R 1 . .
    H H9 0.2777 0.4959 0.0303 0.092 Uiso calc R 1 . .
    H H10 0.2072 0.3641 0.0866 0.075 Uiso calc R 1 . .
    H H11 -0.1757 0.3105 0.1489 0.068 Uiso calc R 1 . .
    H H12 -0.2165 0.3832 0.2887 0.084 Uiso calc R 1 . .
    H H13 -0.0899 0.3802 0.4046 0.095 Uiso calc R 1 . .
    H H14 0.0774 0.3088 0.3758 0.084 Uiso calc R 1 . .
    H H17 0.2443 0.2656 0.3347 0.096 Uiso calc R 1 . .
    H H18 0.3989 0.1832 0.2891 0.103 Uiso calc R 1 . .
    H H19 0.3989 0.0926 0.1462 0.083 Uiso calc R 1 . .
    H H20 0.2454 0.0908 0.0525 0.072 Uiso calc R 1 . .
    H H22A -0.0738 0.0858 0.2249 0.066 Uiso calc R 1 . .
    H H22B -0.1462 -0.0146 0.2238 0.066 Uiso calc R 1 . .
    H H23A 0.0870 0.0025 0.2312 0.083 Uiso calc R 1 . .
    H H23B 0.0150 -0.0989 0.2289 0.083 Uiso calc R 1 . .
    H H24A 0.1354 -0.0397 0.4657 0.102 Uiso calc R 1 . .
    H H24B 0.1404 -0.1107 0.3729 0.102 Uiso calc R 1 . .
    H H25A 0.2417 0.0850 0.4192 0.089 Uiso calc R 1 . .
    H H25B 0.2528 0.0072 0.3304 0.089 Uiso calc R 1 . .
    H H27 0.1841 0.1615 0.6474 0.090 Uiso calc R 1 . .
    H H28 0.0466 0.2738 0.6474 0.113 Uiso calc R 1 . .
    H H29 0.0755 0.4063 0.5781 0.116 Uiso calc R 1 . .
    H H30 0.2389 0.4253 0.5124 0.094 Uiso calc R 1 . .
    H H33 0.3835 0.4212 0.4353 0.083 Uiso calc R 1 . .
    H H34 0.5518 0.4173 0.3700 0.100 Uiso calc R 1 . .
    H H35 0.6777 0.3059 0.3969 0.097 Uiso calc R 1 . .
    H H36 0.6341 0.1984 0.4863 0.074 Uiso calc R 1 . .
    H H37 0.5456 0.3708 0.6720 0.068 Uiso calc R 1 . .
    H H38 0.5437 0.5029 0.7905 0.086 Uiso calc R 1 . .
    H H39 0.4717 0.4734 0.9164 0.106 Uiso calc R 1 . .
    H H40 0.4062 0.3111 0.9215 0.090 Uiso calc R 1 . .
    H H43 0.4027 0.1483 0.9269 0.072 Uiso calc R 1 . .
    H H44 0.3664 -0.0233 0.9164 0.082 Uiso calc R 1 . .
    H H45 0.3430 -0.1322 0.7803 0.081 Uiso calc R 1 . .
    H H46 0.3536 -0.0662 0.6574 0.075 Uiso calc R 1 . .
loop_
    _atom_site_aniso_label
    _atom_site_aniso_U_11
    _atom_site_aniso_U_22
    _atom_site_aniso_U_33
    _atom_site_aniso_U_12
    _atom_site_aniso_U_13
    _atom_site_aniso_U_23
    Mn1 0.0505(3) 0.0440(3) 0.0341(3) 0.0046(2) -0.0015(2) 0.0154(2)
    Mn2 0.0471(3) 0.0407(3) 0.0359(3) 0.0090(2) 0.0018(2) 0.0095(2)
    S1 0.0524(6) 0.1455(11) 0.0467(6) 0.0309(7) -0.0036(5) 0.0284(6)
    O1 0.0569(15) 0.0507(14) 0.0521(14) -0.0007(11) -0.0048(12) 0.0256(11)
    O2 0.0825(18) 0.0493(15) 0.0449(14) 0.0089(13) 0.0167(13) 0.0149(11)
    O3 0.0597(16) 0.0482(14) 0.0497(15) 0.0045(12) -0.0011(12) 0.0039(11)
    O4 0.0553(15) 0.0653(16) 0.0523(15) 0.0215(13) -0.0083(13) -0.0054(13)
    N1 0.0469(17) 0.0489(16) 0.0429(15) 0.0033(13) -0.0004(13) 0.0213(13)
    N2 0.0480(17) 0.0450(16) 0.0534(17) -0.0030(13) -0.0016(14) 0.0181(13)
    N3 0.0536(18) 0.0454(16) 0.0424(16) 0.0039(14) 0.0022(14) 0.0110(13)
    N4 0.0513(18) 0.0564(18) 0.0421(16) 0.0086(14) -0.0009(14) 0.0143(14)
    N5 0.0507(19) 0.0496(18) 0.0605(19) 0.0115(14) 0.0005(15) 0.0104(15)
    N6 0.0583(19) 0.0474(17) 0.0388(15) 0.0097(14) 0.0016(14) 0.0132(13)
    N7 0.0552(18) 0.0423(16) 0.0392(15) 0.0055(14) 0.0002(13) 0.0056(12)
    N8 0.0599(19) 0.0438(17) 0.0477(17) 0.0105(14) 0.0107(14) 0.0133(13)
    C1 0.047(2) 0.062(2) 0.059(2) -0.0033(18) 0.0004(18) 0.0237(18)
    C2 0.042(2) 0.071(3) 0.074(3) 0.0016(19) -0.014(2) 0.021(2)
    C3 0.068(3) 0.080(3) 0.058(2) 0.018(2) -0.013(2) 0.026(2)
    C4 0.065(3) 0.061(2) 0.055(2) 0.009(2) -0.005(2) 0.0289(19)
    C5 0.050(2) 0.0434(19) 0.0409(18) 0.0112(16) 0.0050(16) 0.0137(15)
    C6 0.054(2) 0.0404(19) 0.0476(19) 0.0088(16) 0.0075(17) 0.0189(15)
    C7 0.072(3) 0.066(3) 0.074(3) 0.001(2) 0.004(2) 0.043(2)
    C8 0.081(3) 0.066(3) 0.111(4) -0.010(2) 0.012(3) 0.049(3)
    C9 0.064(3) 0.060(3) 0.104(4) -0.017(2) -0.001(3) 0.021(2)
    C10 0.061(3) 0.058(2) 0.069(3) -0.004(2) -0.009(2) 0.020(2)
    C11 0.060(2) 0.057(2) 0.055(2) 0.0036(19) 0.0045(19) 0.0151(18)
    C12 0.073(3) 0.069(3) 0.067(3) 0.006(2) 0.022(2) 0.008(2)
    C13 0.094(4) 0.084(3) 0.051(3) -0.002(3) 0.019(3) -0.007(2)
    C14 0.083(3) 0.080(3) 0.039(2) -0.005(2) -0.004(2) 0.0007(19)
    C15 0.058(2) 0.0433(19) 0.0418(19) -0.0076(17) -0.0034(17) 0.0088(15)
    C16 0.054(2) 0.050(2) 0.045(2) -0.0064(17) -0.0103(17) 0.0141(16)
    C17 0.070(3) 0.099(3) 0.059(3) 0.003(3) -0.024(2) -0.003(2)
    C18 0.058(3) 0.108(4) 0.085(3) 0.002(3) -0.029(3) 0.016(3)
    C19 0.043(2) 0.079(3) 0.088(3) 0.006(2) 0.002(2) 0.026(2)
    C20 0.057(2) 0.072(3) 0.056(2) 0.012(2) 0.004(2) 0.0209(19)
    C21 0.0364(18) 0.048(2) 0.0421(18) 0.0022(15) -0.0001(15) 0.0174(16)
    C22 0.063(2) 0.059(2) 0.045(2) 0.0128(19) -0.0052(18) 0.0156(17)
    C23 0.065(3) 0.094(3) 0.051(2) 0.028(2) 0.003(2) 0.018(2)
    C24 0.059(3) 0.118(4) 0.089(3) 0.002(3) -0.010(2) 0.049(3)
    C25 0.069(3) 0.068(3) 0.083(3) 0.017(2) -0.014(2) 0.012(2)
    C26 0.043(2) 0.045(2) 0.058(2) 0.0043(16) -0.0125(18) 0.0069(17)
    C27 0.055(3) 0.078(3) 0.093(3) 0.013(2) 0.011(2) 0.019(2)
    C28 0.052(3) 0.110(4) 0.120(4) 0.026(3) 0.016(3) 0.016(3)
    C29 0.075(4) 0.084(4) 0.127(5) 0.042(3) -0.011(3) 0.010(3)
    C30 0.079(3) 0.067(3) 0.086(3) 0.028(2) -0.019(3) 0.012(2)
    C31 0.063(2) 0.041(2) 0.049(2) 0.0140(17) -0.0169(18) 0.0025(16)
    C32 0.069(2) 0.0375(18) 0.0372(18) 0.0042(17) -0.0123(18) 0.0048(14)
    C33 0.097(3) 0.054(2) 0.058(2) 0.002(2) -0.022(2) 0.0227(19)
    C34 0.120(4) 0.071(3) 0.064(3) -0.018(3) 0.006(3) 0.031(2)
    C35 0.096(4) 0.078(3) 0.074(3) -0.002(3) 0.027(3) 0.028(2)
    C36 0.071(3) 0.062(2) 0.055(2) 0.007(2) 0.013(2) 0.0138(19)
    C37 0.073(3) 0.050(2) 0.045(2) -0.0017(19) -0.0005(19) 0.0091(17)
    C38 0.107(4) 0.047(2) 0.055(2) -0.003(2) -0.005(2) 0.0029(19)
    C39 0.140(5) 0.059(3) 0.055(3) 0.007(3) 0.001(3) -0.009(2)
    C40 0.117(4) 0.069(3) 0.039(2) 0.016(3) 0.014(2) 0.0070(19)
    C41 0.055(2) 0.055(2) 0.0376(19) 0.0147(17) 0.0028(16) 0.0105(16)
    C42 0.046(2) 0.055(2) 0.0430(19) 0.0115(16) 0.0055(16) 0.0165(16)
    C43 0.064(3) 0.076(3) 0.048(2) 0.009(2) 0.0099(19) 0.0256(19)
    C44 0.066(3) 0.087(3) 0.068(3) 0.018(2) 0.015(2) 0.045(3)
    C45 0.071(3) 0.057(2) 0.086(3) 0.011(2) 0.022(2) 0.036(2)
    C46 0.079(3) 0.050(2) 0.062(2) 0.009(2) 0.015(2) 0.0160(19)
    Cl1 0.0618(6) 0.0534(5) 0.0590(6) 0.0018(5) 0.0008(5) 0.0174(4)
    Cl2 0.0642(6) 0.0714(7) 0.0664(6) 0.0117(5) 0.0027(5) 0.0385(5)
    O5 0.0632(18) 0.083(2) 0.0770(19) 0.0122(15) -0.0012(15) 0.0215(15)
    O6 0.118(3) 0.0532(17) 0.087(2) 0.0144(17) 0.0171(19) 0.0122(15)
    O7 0.084(2) 0.085(2) 0.139(3) -0.0133(18) 0.023(2) 0.050(2)
    O8 0.114(3) 0.117(3) 0.0557(18) 0.012(2) -0.0214(18) 0.0119(17)
    O9 0.187(4) 0.077(2) 0.127(3) -0.024(2) -0.044(3) 0.050(2)
    O10 0.122(3) 0.123(3) 0.0678(19) 0.013(2) 0.0204(19) 0.0482(19)
    O11 0.132(3) 0.131(3) 0.086(2) -0.034(2) -0.036(2) 0.062(2)
    O12 0.118(3) 0.193(5) 0.207(5) 0.093(3) 0.073(3) 0.117(4)
_geom_special_details
;
 All esds (except the esd in the dihedral angle between two l.s. planes)
 are estimated using the full covariance matrix.  The cell esds are taken
 into account individually in the estimation of esds in distances, angles
 and torsion angles; correlations between esds in cell parameters are only
 used when they are defined by crystal symmetry.  An approximate (isotropic)
 treatment of cell esds is used for estimating esds involving l.s. planes.
;
loop_
    _geom_bond_atom_site_label_1
    _geom_bond_atom_site_label_2
    _geom_bond_site_symmetry_2
    _geom_bond_distance
    _geom_bond_publ_flag
    Mn1 O2 2 2.121(2) y
    Mn1 O1 . 2.124(2) y
    Mn1 N1 . 2.234(3) y
    Mn1 N4 . 2.236(3) y
    Mn1 N3 . 2.254(3) y
    Mn1 N2 . 2.293(3) y
    Mn2 O4 2_656 2.110(2) y
    Mn2 O3 . 2.112(2) y
    Mn2 N8 . 2.255(3) y
    Mn2 N6 . 2.263(3) y
    Mn2 N5 . 2.298(3) y
    Mn2 N7 . 2.301(3) y
    S1 C23 . 1.807(4) n
    S1 C24 . 1.808(4) n
    O1 C21 . 1.246(4) n
    O2 C21 . 1.245(4) n
    O2 Mn1 2 2.121(2) n
    O3 C26 . 1.251(4) n
    O4 C26 . 1.235(4) n
    O4 Mn2 2_656 2.110(2) n
    N1 C1 . 1.336(4) n
    N1 C5 . 1.348(4) n
    N2 C10 . 1.335(4) n
    N2 C6 . 1.341(4) n
    N3 C11 . 1.332(4) n
    N3 C15 . 1.340(4) n
    N4 C20 . 1.336(4) n
    N4 C16 . 1.342(4) n
    N5 C27 . 1.333(5) n
    N5 C31 . 1.347(4) n
    N6 C36 . 1.328(5) n
    N6 C32 . 1.344(4) n
    N7 C37 . 1.336(4) n
    N7 C41 . 1.344(4) n
    N8 C46 . 1.335(4) n
    N8 C42 . 1.341(4) n
    C1 C2 . 1.370(5) n
    C2 C3 . 1.368(5) n
    C3 C4 . 1.379(5) n
    C4 C5 . 1.384(4) n
    C5 C6 . 1.475(5) n
    C6 C7 . 1.385(5) n
    C7 C8 . 1.381(6) n
    C8 C9 . 1.359(6) n
    C9 C10 . 1.373(5) n
    C11 C12 . 1.370(5) n
    C12 C13 . 1.365(6) n
    C13 C14 . 1.372(6) n
    C14 C15 . 1.381(5) n
    C15 C16 . 1.479(5) n
    C16 C17 . 1.380(5) n
    C17 C18 . 1.365(6) n
    C18 C19 . 1.358(6) n
    C19 C20 . 1.368(5) n
    C21 C22 . 1.519(4) n
    C22 C23 . 1.475(5) n
    C24 C25 . 1.456(6) n
    C25 C26 . 1.526(5) n
    C27 C28 . 1.390(6) n
    C28 C29 . 1.368(7) n
    C29 C30 . 1.361(7) n
    C30 C31 . 1.382(5) n
    C31 C32 . 1.475(5) n
    C32 C33 . 1.391(5) n
    C33 C34 . 1.378(6) n
    C34 C35 . 1.349(6) n
    C35 C36 . 1.369(5) n
    C37 C38 . 1.362(5) n
    C38 C39 . 1.356(6) n
    C39 C40 . 1.373(6) n
    C40 C41 . 1.380(5) n
    C41 C42 . 1.479(5) n
    C42 C43 . 1.387(5) n
    C43 C44 . 1.370(5) n
    C44 C45 . 1.360(6) n
    C45 C46 . 1.378(5) n
    Cl1 O8 . 1.420(3) n
    Cl1 O5 . 1.420(3) n
    Cl1 O7 . 1.421(3) n
    Cl1 O6 . 1.428(3) n
    Cl2 O12 . 1.381(4) n
    Cl2 O9 . 1.395(3) n
    Cl2 O11 . 1.411(3) n
    Cl2 O10 . 1.415(3) n
    C1 H1 . 0.9300 n
    C2 H2 . 0.9300 n
    C3 H3 . 0.9300 n
    C4 H4 . 0.9300 n
    C7 H7 . 0.9300 n
    C8 H8 . 0.9300 n
    C9 H9 . 0.9300 n
    C10 H10 . 0.9300 n
    C11 H11 . 0.9300 n
    C12 H12 . 0.9300 n
    C13 H13 . 0.9300 n
    C14 H14 . 0.9300 n
    C17 H17 . 0.9300 n
    C18 H18 . 0.9300 n
    C19 H19 . 0.9300 n
    C20 H20 . 0.9300 n
    C22 H22A . 0.9700 n
    C22 H22B . 0.9700 n
    C23 H23A . 0.9700 n
    C23 H23B . 0.9700 n
    C24 H24A . 0.9700 n
    C24 H24B . 0.9700 n
    C25 H25A . 0.9700 n
    C25 H25B . 0.9700 n
    C27 H27 . 0.9300 n
    C28 H28 . 0.9300 n
    C29 H29 . 0.9300 n
    C30 H30 . 0.9300 n
    C33 H33 . 0.9300 n
    C34 H34 . 0.9300 n
    C35 H35 . 0.9300 n
    C36 H36 . 0.9300 n
    C37 H37 . 0.9300 n
    C38 H38 . 0.9300 n
    C39 H39 . 0.9300 n
    C40 H40 . 0.9300 n
    C43 H43 . 0.9300 n
    C44 H44 . 0.9300 n
    C45 H45 . 0.9300 n
    C46 H46 . 0.9300 n
loop_
    _geom_angle_atom_site_label_1
    _geom_angle_atom_site_label_2
    _geom_angle_atom_site_label_3
    _geom_angle_site_symmetry_1
    _geom_angle_site_symmetry_3
    _geom_angle
    _geom_angle_publ_flag
    O2 Mn1 O1 2 . 97.97(9) n
    O2 Mn1 N1 2 . 87.09(10) n
    O1 Mn1 N1 . . 93.10(9) n
    O2 Mn1 N4 2 . 95.09(10) n
    O1 Mn1 N4 . . 98.77(9) n
    N1 Mn1 N4 . . 167.49(10) n
    O2 Mn1 N3 2 . 166.07(11) n
    O1 Mn1 N3 . . 90.46(10) n
    N1 Mn1 N3 . . 103.58(10) n
    N4 Mn1 N3 . . 72.57(10) n
    O2 Mn1 N2 2 . 84.63(10) n
    O1 Mn1 N2 . . 165.16(9) n
    N1 Mn1 N2 . . 72.37(10) n
    N4 Mn1 N2 . . 95.54(10) n
    N3 Mn1 N2 . . 90.06(10) n
    O4 Mn2 O3 2_656 . 98.49(9) n
    O4 Mn2 N8 2_656 . 91.21(10) n
    O3 Mn2 N8 . . 90.14(10) n
    O4 Mn2 N6 2_656 . 96.47(11) n
    O3 Mn2 N6 . . 104.81(10) n
    N8 Mn2 N6 . . 161.91(10) n
    O4 Mn2 N5 2_656 . 165.22(11) n
    O3 Mn2 N5 . . 92.96(10) n
    N8 Mn2 N5 . . 98.12(11) n
    N6 Mn2 N5 . . 71.43(11) n
    O4 Mn2 N7 2_656 . 90.41(10) n
    O3 Mn2 N7 . . 160.35(10) n
    N8 Mn2 N7 . . 72.09(10) n
    N6 Mn2 N7 . . 91.45(10) n
    N5 Mn2 N7 . . 81.66(10) n
    C23 S1 C24 . . 102.7(2) n
    C21 O1 Mn1 . . 135.9(2) n
    C21 O2 Mn1 . 2 131.8(2) n
    C26 O3 Mn2 . . 137.2(2) n
    C26 O4 Mn2 . 2_656 130.1(2) n
    C1 N1 C5 . . 118.4(3) n
    C1 N1 Mn1 . . 122.8(2) n
    C5 N1 Mn1 . . 115.7(2) n
    C10 N2 C6 . . 119.2(3) n
    C10 N2 Mn1 . . 125.3(2) n
    C6 N2 Mn1 . . 114.9(2) n
    C11 N3 C15 . . 118.8(3) n
    C11 N3 Mn1 . . 123.2(2) n
    C15 N3 Mn1 . . 117.3(2) n
    C20 N4 C16 . . 118.6(3) n
    C20 N4 Mn1 . . 123.6(2) n
    C16 N4 Mn1 . . 117.7(2) n
    C27 N5 C31 . . 118.7(3) n
    C27 N5 Mn2 . . 123.7(3) n
    C31 N5 Mn2 . . 116.7(2) n
    C36 N6 C32 . . 119.0(3) n
    C36 N6 Mn2 . . 122.4(2) n
    C32 N6 Mn2 . . 118.6(2) n
    C37 N7 C41 . . 118.6(3) n
    C37 N7 Mn2 . . 124.6(2) n
    C41 N7 Mn2 . . 115.8(2) n
    C46 N8 C42 . . 118.2(3) n
    C46 N8 Mn2 . . 122.5(2) n
    C42 N8 Mn2 . . 117.8(2) n
    N1 C1 C2 . . 123.5(3) n
    C3 C2 C1 . . 118.2(4) n
    C2 C3 C4 . . 119.6(3) n
    C3 C4 C5 . . 119.4(3) n
    N1 C5 C4 . . 121.0(3) n
    N1 C5 C6 . . 116.4(3) n
    C4 C5 C6 . . 122.6(3) n
    N2 C6 C7 . . 120.6(3) n
    N2 C6 C5 . . 116.3(3) n
    C7 C6 C5 . . 123.1(3) n
    C8 C7 C6 . . 119.3(4) n
    C9 C8 C7 . . 119.6(4) n
    C8 C9 C10 . . 118.5(4) n
    N2 C10 C9 . . 122.7(4) n
    N3 C11 C12 . . 122.7(4) n
    C13 C12 C11 . . 118.8(4) n
    C12 C13 C14 . . 119.1(4) n
    C13 C14 C15 . . 119.6(4) n
    N3 C15 C14 . . 121.0(4) n
    N3 C15 C16 . . 115.7(3) n
    C14 C15 C16 . . 123.4(3) n
    N4 C16 C17 . . 120.1(4) n
    N4 C16 C15 . . 116.1(3) n
    C17 C16 C15 . . 123.7(3) n
    C18 C17 C16 . . 120.2(4) n
    C19 C18 C17 . . 119.7(4) n
    C18 C19 C20 . . 118.0(4) n
    N4 C20 C19 . . 123.4(4) n
    O2 C21 O1 . . 124.7(3) n
    O2 C21 C22 . . 116.0(3) n
    O1 C21 C22 . . 119.2(3) n
    C23 C22 C21 . . 114.5(3) n
    C22 C23 S1 . . 110.6(3) n
    C25 C24 S1 . . 115.8(3) n
    C24 C25 C26 . . 111.4(4) n
    O4 C26 O3 . . 124.4(3) n
    O4 C26 C25 . . 116.0(3) n
    O3 C26 C25 . . 119.6(3) n
    N5 C27 C28 . . 122.4(4) n
    C29 C28 C27 . . 118.1(5) n
    C30 C29 C28 . . 120.1(4) n
    C29 C30 C31 . . 119.4(5) n
    N5 C31 C30 . . 121.2(4) n
    N5 C31 C32 . . 116.2(3) n
    C30 C31 C32 . . 122.5(4) n
    N6 C32 C33 . . 120.5(4) n
    N6 C32 C31 . . 116.0(3) n
    C33 C32 C31 . . 123.5(4) n
    C34 C33 C32 . . 119.0(4) n
    C35 C34 C33 . . 119.7(4) n
    C34 C35 C36 . . 119.0(5) n
    N6 C36 C35 . . 122.8(4) n
    N7 C37 C38 . . 123.3(4) n
    C39 C38 C37 . . 118.3(4) n
    C38 C39 C40 . . 119.9(4) n
    C39 C40 C41 . . 119.4(4) n
    N7 C41 C40 . . 120.6(3) n
    N7 C41 C42 . . 116.0(3) n
    C40 C41 C42 . . 123.4(3) n
    N8 C42 C43 . . 121.4(3) n
    N8 C42 C41 . . 116.2(3) n
    C43 C42 C41 . . 122.3(3) n
    C44 C43 C42 . . 119.0(4) n
    C45 C44 C43 . . 120.0(4) n
    C44 C45 C46 . . 118.1(4) n
    N8 C46 C45 . . 123.2(4) n
    O8 Cl1 O5 . . 109.5(2) n
    O8 Cl1 O7 . . 110.9(2) n
    O5 Cl1 O7 . . 109.49(19) n
    O8 Cl1 O6 . . 108.53(19) n
    O5 Cl1 O6 . . 109.31(19) n
    O7 Cl1 O6 . . 109.0(2) n
    O12 Cl2 O9 . . 110.6(3) n
    O12 Cl2 O11 . . 111.5(3) n
    O9 Cl2 O11 . . 107.7(2) n
    O12 Cl2 O10 . . 106.9(2) n
    O9 Cl2 O10 . . 112.1(2) n
    O11 Cl2 O10 . . 108.0(2) n
    N1 C1 H1 . . 118.2 n
    C2 C1 H1 . . 118.2 n
    C3 C2 H2 . . 120.9 n
    C1 C2 H2 . . 120.9 n
    C2 C3 H3 . . 120.2 n
    C4 C3 H3 . . 120.2 n
    C3 C4 H4 . . 120.3 n
    C5 C4 H4 . . 120.3 n
    C8 C7 H7 . . 120.3 n
    C6 C7 H7 . . 120.3 n
    C9 C8 H8 . . 120.2 n
    C7 C8 H8 . . 120.2 n
    C8 C9 H9 . . 120.8 n
    C10 C9 H9 . . 120.8 n
    N2 C10 H10 . . 118.6 n
    C9 C10 H10 . . 118.6 n
    N3 C11 H11 . . 118.6 n
    C12 C11 H11 . . 118.6 n
    C13 C12 H12 . . 120.6 n
    C11 C12 H12 . . 120.6 n
    C12 C13 H13 . . 120.5 n
    C14 C13 H13 . . 120.5 n
    C13 C14 H14 . . 120.2 n
    C15 C14 H14 . . 120.2 n
    C18 C17 H17 . . 119.9 n
    C16 C17 H17 . . 119.9 n
    C19 C18 H18 . . 120.2 n
    C17 C18 H18 . . 120.2 n
    C18 C19 H19 . . 121.0 n
    C20 C19 H19 . . 121.0 n
    N4 C20 H20 . . 118.3 n
    C19 C20 H20 . . 118.3 n
    C23 C22 H22A . . 108.6 n
    C21 C22 H22A . . 108.6 n
    C23 C22 H22B . . 108.6 n
    C21 C22 H22B . . 108.6 n
    H22A C22 H22B . . 107.6 n
    C22 C23 H23A . . 109.5 n
    S1 C23 H23A . . 109.5 n
    C22 C23 H23B . . 109.5 n
    S1 C23 H23B . . 109.5 n
    H23A C23 H23B . . 108.1 n
    C25 C24 H24A . . 108.3 n
    S1 C24 H24A . . 108.3 n
    C25 C24 H24B . . 108.3 n
    S1 C24 H24B . . 108.3 n
    H24A C24 H24B . . 107.4 n
    C24 C25 H25A . . 109.4 n
    C26 C25 H25A . . 109.4 n
    C24 C25 H25B . . 109.4 n
    C26 C25 H25B . . 109.4 n
    H25A C25 H25B . . 108.0 n
    N5 C27 H27 . . 118.8 n
    C28 C27 H27 . . 118.8 n
    C29 C28 H28 . . 121.0 n
    C27 C28 H28 . . 121.0 n
    C30 C29 H29 . . 119.9 n
    C28 C29 H29 . . 119.9 n
    C29 C30 H30 . . 120.3 n
    C31 C30 H30 . . 120.3 n
    C34 C33 H33 . . 120.5 n
    C32 C33 H33 . . 120.5 n
    C35 C34 H34 . . 120.2 n
    C33 C34 H34 . . 120.2 n
    C34 C35 H35 . . 120.5 n
    C36 C35 H35 . . 120.5 n
    N6 C36 H36 . . 118.6 n
    C35 C36 H36 . . 118.6 n
    N7 C37 H37 . . 118.4 n
    C38 C37 H37 . . 118.4 n
    C39 C38 H38 . . 120.9 n
    C37 C38 H38 . . 120.9 n
    C38 C39 H39 . . 120.1 n
    C40 C39 H39 . . 120.1 n
    C39 C40 H40 . . 120.3 n
    C41 C40 H40 . . 120.3 n
    C44 C43 H43 . . 120.5 n
    C42 C43 H43 . . 120.5 n
    C45 C44 H44 . . 120.0 n
    C43 C44 H44 . . 120.0 n
    C44 C45 H45 . . 120.9 n
    C46 C45 H45 . . 121.0 n
    N8 C46 H46 . . 118.4 n
    C45 C46 H46 . . 118.4 n
data_global
_journal_date_recd_electronic     2009-10-08
_journal_date_accepted     2010-03-03
_journal_name_full     'Acta Crystallographica, Section E'
_journal_year     2010
_journal_volume     66
_journal_issue      4
_journal_page_first     m380
_journal_page_last     m380
_journal_paper_category     QM
_journal_coeditor_code     FI2094
_publ_contact_author_name     'Yong. Li'
_publ_contact_author_address
;
Suzhou Vocational University,
Suzhou 215104,
People's Republic of China
;
_publ_contact_author_email     szhliyong@yahoo.cn
_publ_contact_author_fax     '+86 512 66503831'
_publ_contact_author_phone     '+86 512 66503831'
_publ_section_title
;\
<i>catena</i>-Poly[[[bis[bis(2,2'-bipyridine)manganese(II)]-\m~4~-3,3'-\
sulfanediyldipropionato] bis(perchlorate)]
;
loop_
    _publ_author_name
    _publ_author_address
    'Yong, Li'
;
Suzhou Vocational University
Suzhou 215104,
People's Republic of China
;
