# Supplementary material for: catena-Poly[[[bis­(2,2′-bipyridine)manganese(II)]-μ4-3,3′-sulfanediyldipropionato] bis­(perchlorate)]
Source: Acta Crystallogr Sect E Struct Rep Online. 2010 Mar 6;66(Pt 4):m380. doi: 10.1107/S1600536810008123 (PMC2983876; doi:10.1107/S1600536810008123)
Supplement: Supplementary file 2 [file e-66-0m380-Isup2.hkl]

# 
# h,k,l, Fc-squared, Fo-squared, sigma(Fo-squared) and status flag 
# 
data_I
_shelx_title ' 2 in P-1' 
_shelx_refln_list_code          4 
_shelx_F_calc_maximum      262.70 
_exptl_crystal_F_000      1136.00 
_reflns_d_resolution_high  0.8403 
 
loop_ 
 _symmetry_equiv_pos_as_xyz 
 'x, y, z' 
 '-x, -y, -z' 
 
_cell_length_a    12.0315 
_cell_length_b    13.5500 
_cell_length_c    15.6532 
_cell_angle_alpha 102.611 
_cell_angle_beta   93.213 
_cell_angle_gamma  93.556 
 
_shelx_F_squared_multiplier     1.000 
 
loop_ 
 _refln_index_h 
 _refln_index_k 
 _refln_index_l 
 _refln_F_squared_calc 
 _refln_F_squared_meas 
 _refln_F_squared_sigma 
 _refln_observed_status  
   2   0   0    28675.61    27672.42    472.35 o 
   3   0   0     1205.35     1376.58     23.11 o 
   4   0   0      439.64      566.87     18.46 o 
   5   0   0     6157.87     6423.39     97.01 o 
   6   0   0       49.29       62.25      9.99 o 
   7   0   0     3206.59     3038.83     51.51 o 
   8   0   0       62.38       51.60      9.52 o 
   9   0   0     1388.83     1265.07     32.76 o 
  10   0   0       15.51        4.77      9.58 o 
  11   0   0      786.03      879.60     30.25 o 
  12   0   0      102.44       68.18     23.09 o 
  13   0   0      128.73      139.00     30.72 o 
  14   0   0       90.42       99.84     30.72 o 
 -14   1   0      105.69       87.62     29.77 o 
 -13   1   0      137.38      101.60     28.83 o 
 -12   1   0       65.38       93.29     23.76 o 
 -11   1   0      103.38       98.79     14.51 o 
 -10   1   0      135.33      175.60     28.52 o 
  -9   1   0      784.10      790.39     25.82 o 
  -8   1   0     1409.66     1334.19     31.65 o 
  -7   1   0     1281.76     1387.40     30.72 o 
  -6   1   0      259.46      217.73     11.78 o 
  -5   1   0     8315.26     8706.41    113.80 o 
  -4   1   0      288.60      315.25     37.33 o 
  -3   1   0    31004.40    30182.38    360.03 o 
  -2   1   0      406.95      447.98     13.84 o 
  -1   1   0       23.72        9.18      2.97 o 
   0   1   0     2714.70     2497.76     46.85 o 
   1   1   0      835.20      656.64     15.46 o 
   2   1   0     3490.53     4094.17     74.93 o 
   3   1   0    22365.48    20835.57    353.20 o 
   4   1   0     1034.75     1155.73     22.40 o 
   5   1   0       33.02       66.20     19.61 o 
   6   1   0      110.02      107.89      9.72 o 
   7   1   0      627.83      781.90     22.44 o 
   8   1   0      641.82      621.89     31.09 o 
   9   1   0      395.31      426.39     28.62 o 
  10   1   0       17.70       30.53     10.87 o 
  11   1   0      188.26      175.05     27.95 o 
  12   1   0       35.41       22.75     20.12 o 
  13   1   0       19.91       -4.59     20.52 o 
  14   1   0        3.25      -13.03     19.58 o 
 -14   2   0       15.39        3.17     21.20 o 
 -13   2   0       14.71      -20.93     20.05 o 
 -12   2   0      244.08      276.44     34.50 o 
 -11   2   0        3.02        0.33     13.06 o 
 -10   2   0       21.10       14.78     10.07 o 
  -9   2   0      416.42      410.84     19.24 o 
  -8   2   0      499.61      463.70     18.85 o 
  -7   2   0     1019.59     1150.91     27.62 o 
  -6   2   0        1.41        0.80      9.59 o 
  -5   2   0        8.59        2.03      4.96 o 
  -4   2   0    12375.68    12092.03    151.71 o 
  -3   2   0     7967.74     8350.45    191.92 o 
  -2   2   0     7116.44     7270.85    130.02 o 
  -1   2   0    17055.88    17564.18    298.92 o 
   0   2   0     8132.35     8810.75    153.65 o 
   1   2   0        3.99        7.97      3.65 o 
   2   2   0     1980.06     2189.46     45.09 o 
   3   2   0       94.52       97.01      9.45 o 
   4   2   0        3.10       -1.08      5.40 o 
   5   2   0       41.72        9.55     13.06 o 
   6   2   0      677.54      720.48     46.98 o 
   7   2   0     5242.69     5258.25     79.05 o 
   8   2   0      220.81      210.06     14.40 o 
   9   2   0      525.75      530.45     21.93 o 
  10   2   0       23.66       20.93     10.79 o 
  11   2   0      238.55      317.42     33.75 o 
  12   2   0       50.91       61.70     22.95 o 
  13   2   0        0.80      -15.80     21.06 o 
  14   2   0       75.00       92.28     29.97 o 
 -14   3   0       19.14        4.32     23.02 o 
 -13   3   0       29.45       26.60     20.12 o 
 -12   3   0        0.85       25.86     21.26 o 
 -11   3   0      207.34      262.36     19.89 o 
 -10   3   0      270.32      246.01     17.84 o 
  -9   3   0       66.64       38.30      9.66 o 
  -8   3   0      119.71      133.67     12.93 o 
  -7   3   0     3092.95     3076.71     53.18 o 
  -6   3   0      325.65      311.49     18.23 o 
  -5   3   0     1669.54     1657.66     38.24 o 
  -4   3   0     7607.53     7524.20     99.26 o 
  -3   3   0     2918.67     3207.68    109.60 o 
  -2   3   0      804.32     1044.60     29.10 o 
  -1   3   0       22.77       41.81      5.27 o 
   0   3   0     9875.04     9826.89    234.79 o 
   1   3   0      473.64      459.71     11.51 o 
   2   3   0    10990.63    11245.39    197.19 o 
   3   3   0       45.38       34.29      7.63 o 
   4   3   0      626.26      680.74     23.69 o 
   5   3   0     3042.97     2882.55     64.54 o 
   6   3   0      196.96      242.31     19.21 o 
   7   3   0      440.44      414.71     20.12 o 
   8   3   0        4.77        7.99      8.72 o 
   9   3   0       65.53       83.89     12.76 o 
  10   3   0      498.48      515.60     23.53 o 
  11   3   0       88.12       88.50     23.36 o 
  12   3   0       34.63       19.31     21.06 o 
  13   3   0       40.56       30.18     24.71 o 
 -14   4   0       15.62       11.27     23.42 o 
 -13   4   0        0.08        5.47     20.52 o 
 -12   4   0       10.64      -13.77     11.78 o 
 -11   4   0       83.07       92.73     15.26 o 
 -10   4   0        0.19       -6.81     11.24 o 
  -9   4   0      514.03      470.01     20.62 o 
  -8   4   0      978.59      937.19     27.20 o 
  -7   4   0      133.52      139.60     14.99 o 
  -6   4   0      148.50      130.37     13.33 o 
  -5   4   0      124.01       90.28      8.61 o 
  -4   4   0      456.04      507.99     46.07 o 
  -3   4   0        0.04        0.26      4.01 o 
  -2   4   0       34.43       23.22      7.63 o 
  -1   4   0      981.56      984.62     29.60 o 
   0   4   0      746.98      729.97     20.35 o 
   1   4   0     7781.07     8158.55    123.23 o 
   2   4   0      680.40      651.05     16.07 o 
   3   4   0     2904.91     2743.62     60.55 o 
   4   4   0        3.02       -2.97      6.21 o 
   5   4   0     1226.89     1305.72     38.61 o 
   6   4   0      276.78      298.00     14.44 o 
   7   4   0        1.45       -1.18      9.69 o 
   8   4   0      400.61      393.34     18.53 o 
   9   4   0       49.20       42.47     11.09 o 
  10   4   0      223.89      264.95     19.07 o 
  11   4   0       45.66       24.30     18.63 o 
  12   4   0       15.75       -3.51     19.44 o 
  13   4   0       16.32       14.11     20.79 o 
 -13   5   0        8.96       24.30     22.75 o 
 -12   5   0       48.62       54.21     42.09 o 
 -11   5   0      669.80      644.49     26.88 o 
 -10   5   0        3.58       -9.34      9.59 o 
  -9   5   0       38.95       33.95     11.14 o 
  -8   5   0      803.13      808.36     26.01 o 
  -7   5   0      275.30      272.44     15.25 o 
  -6   5   0     7188.94     7122.85    204.14 o 
  -5   5   0      487.19      463.11     29.70 o 
  -4   5   0     5191.89     5330.21     75.92 o 
  -3   5   0     1583.65     1573.13     28.89 o 
  -2   5   0      384.01      362.65     19.37 o 
  -1   5   0      717.58      636.03     16.90 o 
   0   5   0        4.64        0.44      4.36 o 
   1   5   0    11782.47    11654.06    147.71 o 
   2   5   0      269.84      307.18     12.16 o 
   3   5   0     7746.85     7420.85    137.38 o 
   4   5   0      562.04      621.20     26.19 o 
   5   5   0      445.87      451.96     23.83 o 
   6   5   0     1910.52     2151.54     41.74 o 
   7   5   0       28.66       32.61      9.37 o 
   8   5   0     1078.65     1080.33     30.29 o 
   9   5   0       18.44       11.68      9.59 o 
  10   5   0      546.46      525.68     35.58 o 
  11   5   0        3.13       -7.90     17.82 o 
  12   5   0      535.39      626.74     44.35 o 
  13   5   0       40.59       43.00     25.86 o 
 -13   6   0      260.02      294.67     38.34 o 
 -12   6   0       46.98       43.10     23.49 o 
 -11   6   0      568.10      580.45     26.49 o 
 -10   6   0       26.20       25.34     11.38 o 
  -9   6   0     1103.98     1061.99     31.61 o 
  -8   6   0     1311.61     1160.60     42.16 o 
  -7   6   0     1455.48     1475.68     54.98 o 
  -6   6   0      677.10      700.96     26.02 o 
  -5   6   0      168.25      187.76     12.21 o 
  -4   6   0       63.24       43.19      7.51 o 
  -3   6   0      155.82      133.52      9.76 o 
  -2   6   0     5235.84     5300.42    113.65 o 
  -1   6   0      779.79      684.97     18.97 o 
   0   6   0     5877.39     5970.62     83.43 o 
   1   6   0     1000.28     1104.27     53.87 o 
   2   6   0      156.72      213.16     13.54 o 
   3   6   0     6552.85     6671.79     93.31 o 
   4   6   0      452.58      506.84     24.84 o 
   5   6   0     1948.67     1916.66     53.74 o 
   6   6   0       47.52       60.28     14.38 o 
   7   6   0      342.05      369.38     17.73 o 
   8   6   0       26.10       18.85      9.78 o 
   9   6   0      602.78      655.42     25.82 o 
  10   6   0        3.78        9.11     16.54 o 
  11   6   0       40.66       27.54     20.93 o 
  12   6   0        4.87       18.29     20.59 o 
 -13   7   0       73.08       41.92     22.61 o 
 -12   7   0        5.34        6.78     13.53 o 
 -11   7   0      422.44      423.49     37.33 o 
 -10   7   0        7.41      -18.81     19.95 o 
  -9   7   0      417.42      454.73     21.95 o 
  -8   7   0      121.68      110.47     20.32 o 
  -7   7   0      231.20      228.88     15.72 o 
  -6   7   0      256.28      227.50     18.70 o 
  -5   7   0      267.51      209.73     13.65 o 
  -4   7   0      644.43      680.33     19.90 o 
  -3   7   0      432.83      346.08     21.67 o 
  -2   7   0     2376.27     2303.87     31.69 o 
  -1   7   0     3594.93     3809.65     60.51 o 
   0   7   0     3645.78     3395.62     54.85 o 
   1   7   0      298.89      329.68     14.26 o 
   2   7   0     1256.75     1375.77     29.87 o 
   3   7   0      185.85      232.98     13.35 o 
   4   7   0       25.32       17.63      7.90 o 
   5   7   0      180.21      190.80     14.37 o 
   6   7   0      651.19      647.50     25.96 o 
   7   7   0        4.73       -0.94      8.22 o 
   8   7   0     1310.93     1299.49     35.11 o 
   9   7   0      113.06      126.74     15.61 o 
  10   7   0      222.35      180.04     26.53 o 
  11   7   0       11.25       36.99     22.68 o 
  12   7   0        2.19      -21.47     21.80 o 
 -12   8   0       25.90       31.73     20.86 o 
 -11   8   0        7.52       34.70     19.37 o 
 -10   8   0      186.89      206.10     26.40 o 
  -9   8   0       84.61      112.20     21.74 o 
  -8   8   0       18.03        7.36     13.43 o 
  -7   8   0      225.31      222.37     25.52 o 
  -6   8   0      916.82      989.45     43.07 o 
  -5   8   0      220.58      237.69     22.55 o 
  -4   8   0       29.84       13.23     13.10 o 
  -3   8   0        1.79        5.33     11.00 o 
  -2   8   0       87.82       52.90     17.86 o 
  -1   8   0     2340.68     2403.92     45.30 o 
   0   8   0       86.33       90.84     15.86 o 
   1   8   0      766.63      762.25     22.52 o 
   2   8   0        0.79       -9.75      6.50 o 
   3   8   0      266.96      300.30     15.21 o 
   4   8   0        0.63       -5.59      7.83 o 
   5   8   0      248.28      229.26     29.20 o 
   6   8   0      144.74      181.53     14.54 o 
   7   8   0       27.21       24.39      9.97 o 
   8   8   0       18.64       25.25     10.74 o 
   9   8   0       49.30       66.56     21.33 o 
  10   8   0      257.12      249.57     32.67 o 
  11   8   0       12.62       16.61     21.26 o 
 -12   9   0       40.33       47.46     23.36 o 
 -11   9   0       59.98       58.73     22.88 o 
 -10   9   0       10.76       17.42     16.88 o 
  -9   9   0      157.01      182.88     27.68 o 
  -8   9   0       96.66       84.25     20.18 o 
  -7   9   0       22.02       -0.74     14.58 o 
  -6   9   0      946.33     1025.23     45.97 o 
  -5   9   0      428.47      433.73     31.46 o 
  -4   9   0     4302.41     4330.37    106.53 o 
  -3   9   0       28.47       22.07     14.11 o 
  -2   9   0      771.56      732.91     33.28 o 
  -1   9   0       84.46       86.61     11.64 o 
   0   9   0      434.82      411.33     18.48 o 
   1   9   0      526.12      524.17     25.82 o 
   2   9   0       57.20       57.53     14.21 o 
   3   9   0      525.67      482.88     20.05 o 
   4   9   0      884.80      947.87     27.68 o 
   5   9   0      483.14      493.81     26.60 o 
   6   9   0       60.20       59.23      9.93 o 
   7   9   0      447.30      431.05     17.48 o 
   8   9   0        0.79      -15.67     10.45 o 
   9   9   0        9.61       21.33     18.56 o 
  10   9   0       10.50      -17.55     18.83 o 
  11   9   0       20.01       23.42     22.48 o 
 -11  10   0       14.04       53.60     23.09 o 
 -10  10   0       55.83       85.73     21.47 o 
  -9  10   0       91.84       99.44     24.17 o 
  -8  10   0        0.26       30.99     17.62 o 
  -7  10   0       23.72        8.84     16.00 o 
  -6  10   0      538.50      489.43     34.29 o 
  -5  10   0     2143.76     2023.39     68.38 o 
  -4  10   0      151.45      147.71     23.29 o 
  -3  10   0     1854.59     1788.46     62.11 o 
  -2  10   0      477.02      495.66     22.94 o 
  -1  10   0      140.10      158.95     15.68 o 
   0  10   0       15.02        8.92      9.58 o 
   1  10   0       28.01       -4.19      8.53 o 
   2  10   0      595.20      600.70     23.39 o 
   3  10   0        0.09       -2.83      8.99 o 
   4  10   0       16.78       -9.65      9.39 o 
   5  10   0      461.59      431.36     21.09 o 
   6  10   0      171.11      211.06     18.06 o 
   7  10   0       40.70       15.02     12.99 o 
   8  10   0       72.75       58.73     21.47 o 
   9  10   0       23.42       22.68     21.06 o 
  10  10   0        7.69       -5.33     20.86 o 
 -10  11   0      116.38      146.83     28.42 o 
  -9  11   0      102.85       85.40     24.44 o 
  -8  11   0      640.52      645.30     41.65 o 
  -7  11   0       62.32       92.82     22.82 o 
  -6  11   0      969.90      934.03     47.59 o 
  -5  11   0       49.79       35.44     17.35 o 
  -4  11   0      149.34      148.58     23.96 o 
  -3  11   0       17.86      -16.00     14.45 o 
  -2  11   0      735.86      736.90     39.05 o 
  -1  11   0     1777.90     1822.01     43.75 o 
   0  11   0      105.43      115.60     14.55 o 
   1  11   0      288.72      297.25     19.11 o 
   2  11   0        5.58        4.34     12.66 o 
   3  11   0     1324.91     1341.82     53.84 o 
   4  11   0      133.79      133.82     19.48 o 
   5  11   0      364.05      379.53     21.80 o 
   6  11   0       65.26       71.55     13.88 o 
   7  11   0       10.79        0.01     18.87 o 
   8  11   0      130.96      140.82     24.37 o 
 -10  12   0      176.15      160.60     33.82 o 
  -9  12   0       12.32       26.40     22.82 o 
  -8  12   0      139.71      189.76     29.23 o 
  -7  12   0      364.19      420.43     36.39 o 
  -6  12   0      295.70      293.79     30.38 o 
  -5  12   0       31.86       21.67     16.61 o 
  -4  12   0      733.64      788.55     45.63 o 
  -3  12   0       93.95      107.61     23.22 o 
  -2  12   0      351.33      326.26     30.78 o 
  -1  12   0       13.21        8.69     11.54 o 
   0  12   0        7.49        3.73     19.98 o 
   1  12   0      536.18      521.51     24.30 o 
   2  12   0      167.03      160.75     16.52 o 
   3  12   0      370.94      396.09     36.29 o 
   4  12   0       85.79       87.89     15.03 o 
   5  12   0       61.24       65.82     21.47 o 
   6  12   0        4.30       -6.08     18.16 o 
  -8  13   0        6.01       -8.44     20.12 o 
  -7  13   0       31.23       37.87     21.33 o 
  -6  13   0      133.91      144.74     27.41 o 
  -5  13   0       14.49       19.31     18.97 o 
  -4  13   0       35.39       24.71     19.71 o 
  -3  13   0        4.38       -3.78     17.75 o 
  -2  13   0        7.57       20.32     18.63 o 
  -1  13   0      260.93      277.01     30.34 o 
   0  13   0        8.99       -5.00     12.26 o 
   1  13   0      198.88      208.33     30.24 o 
   2  13   0      559.62      595.61     41.92 o 
   3  13   0      205.96      155.00     28.22 o 
   4  13   0      237.53      196.78     30.58 o 
   5  13   0        0.00       -2.57     22.55 o 
   6  13   0       69.93       61.23     25.38 o 
  -7  14   0       19.26       16.47     23.29 o 
  -6  14   0        9.90       19.85     23.09 o 
  -5  14   0       68.38       95.72     25.65 o 
  -4  14   0        2.32       10.06     21.13 o 
  -3  14   0      455.45      467.96     39.96 o 
  -2  14   0        9.49        2.63     17.55 o 
  -1  14   0      228.93      244.58     32.81 o 
   0  14   0       65.31       75.00     26.40 o 
   1  14   0      143.42      103.96     25.92 o 
   2  14   0       24.46       63.46     24.57 o 
   3  14   0        9.86        3.65     22.21 o 
   4  14   0      167.43      147.37     30.31 o 
   5  14   0        3.95       12.08     23.90 o 
  -5  15   0        0.40        5.81     21.87 o 
  -4  15   0        0.03       19.51     23.96 o 
  -3  15   0        0.63      -28.96     19.31 o 
  -2  15   0       42.73       44.22     24.57 o 
  -1  15   0       47.11       37.53     25.32 o 
   0  15   0       28.27        4.25     23.42 o 
   1  15   0        4.72      -13.03     23.96 o 
   2  15   0       12.99      -18.29     24.17 o 
   3  15   0       28.61       44.49     27.07 o 
  -3 -15   1        0.22      -14.38     23.36 o 
  -2 -15   1       44.09       35.91     25.52 o 
  -1 -15   1        0.35       26.13     23.76 o 
   0 -15   1       82.82       54.88     25.65 o 
   1 -15   1        7.46        5.13     23.15 o 
   2 -15   1      167.93      126.85     29.10 o 
   3 -15   1       11.38       14.99     23.09 o 
   4 -15   1       39.98       22.48     23.09 o 
   5 -15   1       32.53       31.32     23.02 o 
  -5 -14   1       91.42       58.12     24.84 o 
  -4 -14   1       14.17      -21.20     23.49 o 
  -3 -14   1      365.86      405.04     36.66 o 
  -2 -14   1       37.54       29.10     21.67 o 
  -1 -14   1      189.41      221.83     34.16 o 
   0 -14   1      185.81      169.71     29.64 o 
   1 -14   1      149.95      155.20     27.54 o 
   2 -14   1       93.97       95.93     23.76 o 
   3 -14   1       11.12       15.86     20.32 o 
   4 -14   1      142.44      128.53     28.89 o 
   5 -14   1       53.33       26.06     22.21 o 
   6 -14   1       34.45       26.60     21.94 o 
   7 -14   1       15.20        8.10     22.41 o 
  -7 -13   1       17.98       14.99     23.29 o 
  -6 -13   1       55.51       62.85     23.63 o 
  -5 -13   1      116.62       63.86     24.51 o 
  -4 -13   1        4.19      -29.26     19.51 o 
  -3 -13   1     1500.90     1404.48     61.97 o 
  -2 -13   1        1.10      -12.42     17.89 o 
  -1 -13   1      152.74      154.73     28.69 o 
   0 -13   1       73.19       53.20     21.20 o 
   1 -13   1      304.09      302.90     33.01 o 
   2 -13   1      348.82      398.02     34.83 o 
   3 -13   1       25.76       20.12     19.10 o 
   4 -13   1      270.37      264.22     33.01 o 
   5 -13   1       40.55       41.04     19.58 o 
   6 -13   1       37.31       42.39     20.86 o 
   7 -13   1        6.63       -1.22     19.10 o 
   8 -13   1       81.35       72.44     23.96 o 
   9 -13   1       43.11       38.55     23.09 o 
  -7 -12   1      116.22      140.82     26.60 o 
  -6 -12   1        6.90        1.28     19.85 o 
  -5 -12   1       66.98       42.12     20.59 o 
  -4 -12   1        0.51      -17.96     17.15 o 
  -3 -12   1       38.62       58.87     20.25 o 
  -2 -12   1       44.87       34.63     18.63 o 
  -1 -12   1        3.58       -9.65     16.67 o 
   0 -12   1      140.94      202.05     17.55 o 
   1 -12   1       83.84      103.02     15.76 o 
   2 -12   1      326.99      371.02     31.86 o 
   3 -12   1      761.75      829.80     45.50 o 
   4 -12   1      513.66      506.44     36.72 o 
   5 -12   1       37.29       28.69     18.36 o 
   6 -12   1       11.48       -1.49     16.67 o 
   7 -12   1      420.40      357.31     34.63 o 
   8 -12   1       51.13       55.69     20.79 o 
   9 -12   1      124.66      196.24     32.81 o 
  10 -12   1       49.43       48.27     22.48 o 
  -7 -11   1      481.25      517.85     38.41 o 
  -6 -11   1        5.55        4.05     18.09 o 
  -5 -11   1     1595.02     1595.05     40.39 o 
  -4 -11   1      105.66      109.82     14.73 o 
  -3 -11   1      347.19      364.57     20.28 o 
  -2 -11   1      146.01      135.05     14.53 o 
  -1 -11   1       52.04       45.59     11.72 o 
   0 -11   1     1867.39     1895.48     43.30 o 
   1 -11   1      525.07      518.27     23.75 o 
   2 -11   1     1278.55     1426.56     56.71 o 
   3 -11   1      254.72      282.79     29.91 o 
   4 -11   1     2498.12     2453.00     78.58 o 
   5 -11   1       27.82       17.55     16.88 o 
   6 -11   1      321.40      383.30     31.86 o 
   7 -11   1       38.37       29.84     18.83 o 
   8 -11   1      379.37      386.61     32.61 o 
   9 -11   1      370.21      349.69     34.97 o 
  10 -11   1       37.57       26.53     20.86 o 
  11 -11   1      147.98      211.84     30.65 o 
 -10 -10   1       16.58       24.84     21.33 o 
  -9 -10   1       90.15       90.59     16.09 o 
  -8 -10   1      169.34      161.58     14.23 o 
  -7 -10   1      131.15      124.36     12.90 o 
  -6 -10   1      161.79      169.33     16.25 o 
  -5 -10   1      170.98      179.99     17.08 o 
  -4 -10   1      103.74       90.30     12.81 o 
  -3 -10   1      243.50      252.49     30.31 o 
  -2 -10   1        3.57       -6.25      8.47 o 
  -1 -10   1      234.92      180.49     15.97 o 
   0 -10   1       12.00        0.52      8.39 o 
   1 -10   1        0.46        7.67      9.18 o 
   2 -10   1      254.71      286.30     26.26 o 
   3 -10   1      454.49      410.78     30.11 o 
   4 -10   1        7.59       -2.36     13.23 o 
   5 -10   1      435.86      439.40     33.21 o 
   6 -10   1        0.59        8.51     14.78 o 
   7 -10   1       24.45       34.09     18.29 o 
   8 -10   1      135.83      200.16     28.29 o 
   9 -10   1       85.72       81.41     23.02 o 
  10 -10   1      204.84      234.11     29.84 o 
  11 -10   1       30.82       11.14     21.06 o 
 -11  -9   1       58.78       99.84     24.44 o 
 -10  -9   1        3.53       15.80     18.09 o 
  -9  -9   1       79.30       96.90     15.18 o 
  -8  -9   1        4.97       -9.01     10.61 o 
  -7  -9   1      454.75      465.54     22.80 o 
  -6  -9   1       67.67       47.33     11.86 o 
  -5  -9   1       31.46       19.64     10.09 o 
  -4  -9   1     1456.69     1399.34     38.11 o 
  -3  -9   1        8.91       12.87      8.29 o 
  -2  -9   1     1052.01     1056.55     33.11 o 
  -1  -9   1      185.69      180.67     13.91 o 
   0  -9   1     2416.15     2443.59     46.63 o 
   1  -9   1       21.47       29.33     10.19 o 
   2  -9   1      897.05      822.78     38.01 o 
   3  -9   1        2.94       -7.56     12.08 o 
   4  -9   1        2.29       -0.61     12.83 o 
   5  -9   1     1324.66     1284.25     49.89 o 
   6  -9   1      312.76      319.17     27.68 o 
   7  -9   1     2265.24     2316.17     72.77 o 
   8  -9   1       37.32        9.72     14.51 o 
   9  -9   1     1285.91     1354.46     55.56 o 
  10  -9   1       20.75       14.11     18.36 o 
  11  -9   1      302.82      332.47     33.08 o 
  12  -9   1       63.88       77.03     24.03 o 
 -11  -8   1      134.32      132.11     27.27 o 
 -10  -8   1      120.47      139.00     25.92 o 
  -9  -8   1      586.56      559.20     25.26 o 
  -8  -8   1        8.43       21.07     13.40 o 
  -7  -8   1      781.50      796.11     38.88 o 
  -6  -8   1        9.58        8.15      9.92 o 
  -5  -8   1      630.34      594.50     22.17 o 
  -4  -8   1      819.39      872.12     34.60 o 
  -3  -8   1      472.13      518.94     18.61 o 
  -2  -8   1     4218.92     4138.55     65.50 o 
  -1  -8   1      514.62      490.63     17.85 o 
   0  -8   1     2085.15     2079.82     39.95 o 
   1  -8   1      244.86      233.83     10.27 o 
   2  -8   1     1782.89     1901.93     34.54 o 
   3  -8   1        4.02        0.42      6.51 o 
   4  -8   1     1372.81     1447.32     31.72 o 
   5  -8   1     1181.40     1098.97     28.72 o 
   6  -8   1        4.89        1.23      8.65 o 
   7  -8   1      131.67      118.79     14.13 o 
   8  -8   1       23.47        5.32     10.16 o 
   9  -8   1     1029.30     1077.13     33.41 o 
  10  -8   1        1.87       -6.17     11.90 o 
  11  -8   1      132.07      100.32     22.88 o 
  12  -8   1       12.34       30.45     20.93 o 
 -12  -7   1        7.02       -2.43     19.98 o 
 -11  -7   1        0.26       10.87     20.05 o 
 -10  -7   1       18.21       19.51     16.74 o 
  -9  -7   1       63.69       66.55     13.93 o 
  -8  -7   1       22.57       36.06     11.17 o 
  -7  -7   1      157.17      151.62     21.20 o 
  -6  -7   1       20.53       21.13     12.83 o 
  -5  -7   1      929.29      917.89     37.53 o 
  -4  -7   1      931.59      936.17     24.74 o 
  -3  -7   1      499.42      536.95     18.18 o 
  -2  -7   1     1260.23     1204.85     53.36 o 
  -1  -7   1      898.87     1009.91     38.99 o 
   0  -7   1      118.01      165.28      8.41 o 
   1  -7   1      791.84      740.49     15.12 o 
   2  -7   1       49.34       60.10     16.81 o 
   3  -7   1      639.29      575.74     17.30 o 
   4  -7   1      300.17      316.80     14.79 o 
   5  -7   1      602.80      556.02     20.42 o 
   6  -7   1     2458.45     2407.57     46.85 o 
   7  -7   1        2.10        0.07      8.56 o 
   8  -7   1       15.43       15.22      9.86 o 
   9  -7   1       58.70       49.89     12.34 o 
  10  -7   1       79.61       76.83     13.28 o 
  11  -7   1      118.45      103.72     16.44 o 
  12  -7   1        7.07      -16.88     19.51 o 
  13  -7   1       11.73       17.69     21.26 o 
 -12  -6   1       10.81       22.68     23.22 o 
 -11  -6   1      639.46      689.11     43.00 o 
 -10  -6   1       62.06       74.06     20.99 o 
  -9  -6   1        6.39       23.62     11.34 o 
  -8  -6   1        1.04       -6.50      9.18 o 
  -7  -6   1        0.57        7.63     11.95 o 
  -6  -6   1     1554.67     1545.51     49.15 o 
  -5  -6   1      118.70      113.41     15.66 o 
  -4  -6   1      908.04      809.14     32.54 o 
  -3  -6   1     3205.56     2979.56     48.57 o 
  -2  -6   1     1893.26     1855.11     50.19 o 
  -1  -6   1      795.01      764.52     18.91 o 
   0  -6   1     7207.68     7297.76    166.11 o 
   1  -6   1      121.49      179.62      7.70 o 
   2  -6   1       50.41       66.86      9.92 o 
   3  -6   1      412.00      332.77     13.04 o 
   4  -6   1     1900.30     1892.58     35.79 o 
   5  -6   1      730.10      616.57     20.15 o 
   6  -6   1        2.95        9.65      7.47 o 
   7  -6   1      941.78      936.95     27.30 o 
   8  -6   1        2.02       -6.17      8.19 o 
   9  -6   1      211.47      234.53     17.40 o 
  10  -6   1      259.90      263.72     19.16 o 
  11  -6   1       16.56       23.15     12.26 o 
  12  -6   1      294.93      324.57     32.40 o 
  13  -6   1        4.55       14.99     20.86 o 
 -13  -5   1      182.35      199.42     33.42 o 
 -12  -5   1        0.02       -5.60     19.85 o 
 -11  -5   1       41.12       48.47     21.53 o 
 -10  -5   1      113.54      109.77     15.47 o 
  -9  -5   1      451.71      555.87     23.44 o 
  -8  -5   1      297.77      340.98     26.13 o 
  -7  -5   1      710.94      725.70     32.40 o 
  -6  -5   1      198.02      206.50     17.89 o 
  -5  -5   1     1432.35     1410.56     43.47 o 
  -4  -5   1     1422.73     1439.38     42.46 o 
  -3  -5   1     2999.07     3377.04     74.80 o 
  -2  -5   1     1275.66     1486.27     51.98 o 
  -1  -5   1        4.36        2.18      4.18 o 
   0  -5   1     3131.25     3464.98     40.42 o 
   1  -5   1        1.00        1.37      4.52 o 
   2  -5   1      185.15      154.15      8.64 o 
   3  -5   1      805.97      804.75     19.41 o 
   4  -5   1       77.75       53.33     21.91 o 
   5  -5   1       17.77       29.67      6.86 o 
   6  -5   1      115.62       88.15     10.29 o 
   7  -5   1      279.76      269.32     15.69 o 
   8  -5   1       23.77       16.56      8.82 o 
   9  -5   1       29.00       17.33     16.57 o 
  10  -5   1        9.86       -8.10      9.61 o 
  11  -5   1      284.72      247.17     18.42 o 
  12  -5   1      108.67      124.48     25.11 o 
  13  -5   1      177.84      157.83     32.07 o 
 -13  -4   1        0.53       -9.79     21.20 o 
 -12  -4   1       24.72        9.79     19.91 o 
 -11  -4   1       65.35       82.70     22.14 o 
 -10  -4   1       19.98       12.90     12.89 o 
  -9  -4   1      533.15      539.38     35.51 o 
  -8  -4   1      665.77      556.35     22.03 o 
  -7  -4   1      298.10      355.42     23.29 o 
  -6  -4   1     1685.55     1681.60     48.13 o 
  -5  -4   1       79.53      111.92     12.56 o 
  -4  -4   1       16.15        5.13      7.63 o 
  -3  -4   1     3114.36     2844.34     63.46 o 
  -2  -4   1     9784.50    10377.86    186.72 o 
  -1  -4   1       14.02       13.06      6.78 o 
   0  -4   1     1250.13     1123.07     32.94 o 
   1  -4   1     4892.69     5122.90    167.25 o 
   2  -4   1      964.09     1150.46     48.47 o 
   3  -4   1    11334.64    11459.97    144.99 o 
   4  -4   1      223.30      173.39     10.14 o 
   5  -4   1      307.12      280.84     12.96 o 
   6  -4   1     2055.04     2144.70     40.02 o 
   7  -4   1       22.33       24.65      7.74 o 
   8  -4   1     6348.50     6147.15    150.34 o 
   9  -4   1        4.14       13.54      8.65 o 
  10  -4   1     1461.19     1423.98     37.32 o 
  11  -4   1       80.04      123.55     31.15 o 
  12  -4   1      637.44      636.25     43.34 o 
  13  -4   1      240.06      240.46     35.04 o 
  14  -4   1       93.04      121.58     28.76 o 
 -13  -3   1       57.94       46.17     22.75 o 
 -12  -3   1        0.06      -12.08     18.29 o 
 -11  -3   1       49.68       47.71     13.07 o 
 -10  -3   1        7.60       -4.05     10.07 o 
  -9  -3   1        0.17        0.94      9.66 o 
  -8  -3   1     1061.37     1043.91     29.37 o 
  -7  -3   1      302.21      246.40     18.83 o 
  -6  -3   1     1007.52      873.27     31.93 o 
  -5  -3   1     1197.18     1320.57     38.14 o 
  -4  -3   1     3285.96     3575.02     53.25 o 
  -3  -3   1     4974.77     4983.23     96.74 o 
  -2  -3   1     6852.17     6844.47    125.63 o 
  -1  -3   1    48986.76    51346.73    859.63 o 
   0  -3   1    24990.54    25292.05    427.32 o 
   1  -3   1     8353.83     8678.30    154.32 o 
   2  -3   1      377.69      357.16     10.77 o 
   3  -3   1      161.90      197.95     10.56 o 
   4  -3   1       94.21       47.33      6.35 o 
   5  -3   1    16614.67    16916.38    210.94 o 
   6  -3   1     3155.52     3085.52     50.69 o 
   7  -3   1     1520.45     1493.01     32.65 o 
   8  -3   1     1969.72     1822.86     38.74 o 
   9  -3   1        6.71       16.28      9.03 o 
  10  -3   1     1561.35     1479.89     37.58 o 
  11  -3   1      154.10      131.85     15.78 o 
  12  -3   1      253.97      265.17     34.56 o 
  13  -3   1       13.66        6.41     23.36 o 
  14  -3   1       69.71       25.25     25.45 o 
 -14  -2   1        4.82        8.10     25.52 o 
 -13  -2   1      102.53       83.98     25.86 o 
 -12  -2   1      516.89      602.64     43.54 o 
 -11  -2   1       58.86       58.70     13.90 o 
 -10  -2   1      240.03      265.62     18.59 o 
  -9  -2   1     1400.96     1507.03     68.11 o 
  -8  -2   1       71.08       55.87     10.69 o 
  -7  -2   1      158.31       97.14     13.47 o 
  -6  -2   1      591.33      564.22     25.05 o 
  -5  -2   1        3.11        4.79      6.28 o 
  -4  -2   1     5081.66     5108.73     99.03 o 
  -2  -2   1     3982.58     4083.37     77.63 o 
  -1  -2   1      765.05      879.55     22.21 o 
   0  -2   1     9322.78     9724.25    168.77 o 
   1  -2   1       90.64       62.11      5.87 o 
   2  -2   1     7985.18     8753.36    133.23 o 
   3  -2   1     3927.61     4192.90     57.56 o 
   4  -2   1    10741.37    10873.31    137.38 o 
   5  -2   1    20709.69    21066.35    258.37 o 
   6  -2   1     5197.99     5164.21     75.02 o 
   7  -2   1    13523.61    12965.00    181.73 o 
   8  -2   1       15.83        1.49      6.89 o 
   9  -2   1      120.59      133.78     13.40 o 
  10  -2   1       52.19       40.63     16.30 o 
  11  -2   1      298.22      266.05     31.46 o 
  12  -2   1      195.06      183.35     28.22 o 
  13  -2   1        0.27        4.52     19.04 o 
  14  -2   1       49.77       98.29     29.57 o 
 -14  -1   1        0.57       31.26     22.41 o 
 -13  -1   1       44.27       58.12     22.48 o 
 -12  -1   1      243.78      321.06     37.06 o 
 -11  -1   1        0.98       -4.84     10.47 o 
 -10  -1   1     1094.22     1172.98     33.79 o 
  -9  -1   1      317.66      345.23     18.35 o 
  -8  -1   1       93.49      122.11     12.60 o 
  -7  -1   1        7.94        7.00      7.16 o 
  -6  -1   1     1857.19     1838.82     49.01 o 
  -5  -1   1      575.03      494.49     21.06 o 
  -4  -1   1      367.07      341.79     16.61 o 
  -3  -1   1      196.24      249.91     12.49 o 
  -2  -1   1     1011.91     1272.98     28.96 o 
  -1  -1   1    15437.07    15007.08    256.53 o 
   0  -1   1        2.10        9.05      2.03 o 
   1  -1   1    11145.22    12375.79    216.36 o 
   2  -1   1       54.39      109.20      8.10 o 
   3  -1   1     6382.92     6467.21     83.21 o 
   4  -1   1      211.69      207.30     22.45 o 
   5  -1   1     1470.74     1376.89     26.60 o 
   6  -1   1     2976.50     2885.88     47.21 o 
   7  -1   1       58.09       39.37      7.91 o 
   8  -1   1      194.38      208.96     14.21 o 
   9  -1   1      275.09      320.59     25.25 o 
  10  -1   1      724.22      751.63     45.09 o 
  11  -1   1       64.11       15.93     17.69 o 
  12  -1   1       66.60       54.55     21.80 o 
  13  -1   1      111.34      146.76     31.86 o 
  14  -1   1        5.51      -17.21     21.94 o 
 -14   0   1       10.82       -1.49     22.82 o 
 -13   0   1      653.50      651.85     46.24 o 
 -12   0   1       64.36       51.51     21.60 o 
 -11   0   1      125.60      136.60     15.95 o 
 -10   0   1       63.18       64.15     12.43 o 
  -9   0   1     1031.72     1064.96     30.03 o 
  -8   0   1      854.46      869.42     25.38 o 
  -7   0   1       70.47       76.20     18.94 o 
  -6   0   1      234.24      205.89     11.82 o 
  -5   0   1      470.32      440.15     19.91 o 
  -4   0   1     2788.53     2645.20     57.52 o 
  -3   0   1    14448.16    13854.67    239.65 o 
   2   0   1      989.90      853.69     22.45 o 
   3   0   1    32029.38    32628.74    389.65 o 
   4   0   1      451.00      414.14     11.95 o 
   5   0   1      697.21      690.26     22.75 o 
   6   0   1      431.80      480.67     22.92 o 
   7   0   1      178.44      200.03     12.15 o 
   8   0   1       57.09       47.88      9.13 o 
   9   0   1       43.42       47.47     12.32 o 
  10   0   1        1.49       -3.83      9.14 o 
  11   0   1       62.51       31.80     19.37 o 
  12   0   1      146.23      162.69     30.11 o 
  13   0   1       12.12        2.09     20.52 o 
  14   0   1       71.49       67.84     25.79 o 
 -14   1   1       22.28       54.61     25.25 o 
 -13   1   1      288.49      341.45     34.23 o 
 -12   1   1       44.76       39.95     13.14 o 
 -11   1   1       32.70       36.26     11.84 o 
 -10   1   1     1844.18     1887.73     43.95 o 
  -9   1   1       57.94       77.52     11.61 o 
  -8   1   1      925.42      979.41     27.10 o 
  -7   1   1        6.56       -9.49      9.65 o 
  -6   1   1      622.41      517.05     49.18 o 
  -5   1   1     4994.46     5570.54    172.95 o 
  -4   1   1     1976.32     1855.32     31.41 o 
  -3   1   1    14048.27    13807.35    239.18 o 
  -2   1   1        2.13       14.78      4.39 o 
  -1   1   1     2576.06     2282.75     46.04 o 
   0   1   1      223.50      197.80      7.29 o 
   1   1   1     6561.86     6502.68    115.77 o 
   2   1   1     9560.27    10630.87    184.02 o 
   3   1   1      333.65      315.37      9.26 o 
   4   1   1     1387.95     1063.19     33.89 o 
   5   1   1      406.87      431.40     13.35 o 
   6   1   1     5911.53     6475.85    198.88 o 
   7   1   1      468.81      528.08     21.87 o 
   8   1   1      949.20      905.27     25.58 o 
   9   1   1     1212.51     1143.46     30.56 o 
  10   1   1      394.74      355.63     30.31 o 
  11   1   1        0.63       17.55     17.75 o 
  12   1   1      108.39       98.83     25.18 o 
  13   1   1      246.01      322.68     39.69 o 
  14   1   1        0.09       -6.01     24.51 o 
 -14   2   1       25.82       12.15     24.84 o 
 -13   2   1       80.72       69.87     24.64 o 
 -12   2   1      122.53      106.20     15.87 o 
 -11   2   1        9.70        8.06     10.72 o 
 -10   2   1      649.11      620.64     24.69 o 
  -9   2   1      135.96      126.50     13.84 o 
  -8   2   1      203.45      197.80     14.84 o 
  -7   2   1      694.51      629.78     20.64 o 
  -6   2   1     5810.07     5535.72     79.95 o 
  -5   2   1      761.74      752.76     26.40 o 
  -4   2   1      805.00      826.07     18.50 o 
  -3   2   1        3.44       -3.43      4.59 o 
  -2   2   1     1645.59     1520.66     35.71 o 
  -1   2   1    12677.97    12265.92    150.36 o 
   0   2   1     4740.75     4722.48     61.15 o 
   1   2   1     4934.94     5144.96     66.37 o 
   2   2   1     2115.27     2233.60     32.28 o 
   3   2   1     1189.15     1200.57     21.36 o 
   4   2   1      964.59      846.46     18.29 o 
   5   2   1      104.36       53.40      6.54 o 
   6   2   1     4470.10     4234.24     86.61 o 
   7   2   1       32.47       48.76      8.29 o 
   8   2   1     2641.77     2728.00     50.50 o 
   9   2   1      747.22      751.23     25.32 o 
  10   2   1      204.86      243.63     28.29 o 
  11   2   1      690.32      694.11     42.46 o 
  12   2   1      282.44      294.06     36.72 o 
  13   2   1      136.76      152.70     31.53 o 
 -14   3   1       68.24       98.83     29.57 o 
 -13   3   1        3.20       -0.14     18.83 o 
 -12   3   1       93.91       51.39     18.80 o 
 -11   3   1      301.38      284.83     26.73 o 
 -10   3   1      472.43      393.43     20.79 o 
  -9   3   1      391.88      370.29     18.64 o 
  -8   3   1     2547.10     2455.76     48.17 o 
  -7   3   1     1323.37     1234.48     29.45 o 
  -6   3   1     2549.19     2406.99     86.65 o 
  -5   3   1      282.93      374.03     14.07 o 
  -4   3   1     5419.64     5294.64     73.08 o 
  -3   3   1     4189.48     4200.86     58.17 o 
  -2   3   1    13792.42    13742.68    240.12 o 
  -1   3   1     2254.44     2005.85     31.64 o 
   0   3   1      227.48      273.00     14.35 o 
   1   3   1     4724.50     4526.84    131.77 o 
   2   3   1     1018.25     1037.00     19.10 o 
   3   3   1     3437.74     3281.89     47.39 o 
   4   3   1      260.76      236.54     11.31 o 
   5   3   1      794.59      782.18     23.53 o 
   6   3   1     1962.06     1811.68     34.92 o 
   7   3   1      360.83      388.97     16.61 o 
   8   3   1     3928.33     4002.87     79.32 o 
   9   3   1       58.57       61.34     15.05 o 
  10   3   1      345.51      336.19     30.11 o 
  11   3   1        1.59      -20.93     15.86 o 
  12   3   1       36.09       38.21     21.60 o 
  13   3   1       40.73       68.86     25.25 o 
 -14   4   1        0.10       -0.61     23.22 o 
 -13   4   1        0.80       17.96     19.64 o 
 -12   4   1       37.86       23.25     13.06 o 
 -11   4   1      174.53      147.11     32.30 o 
 -10   4   1        8.44       -4.49     10.26 o 
  -9   4   1      347.73      362.41     19.04 o 
  -8   4   1       51.65       59.45     11.12 o 
  -7   4   1        7.01       -0.40      7.04 o 
  -6   4   1      783.20      618.39     19.48 o 
  -5   4   1     1378.99     1499.47     30.15 o 
  -4   4   1      794.26      875.21     20.20 o 
  -3   4   1     2404.20     2402.24     37.65 o 
  -2   4   1       13.41       24.64     11.68 o 
  -1   4   1      400.48      372.84     12.63 o 
   0   4   1     6772.34     6653.43    128.87 o 
   1   4   1      216.61      201.19      9.31 o 
   2   4   1      723.58      769.54     17.93 o 
   3   4   1     1629.28     1682.47     30.95 o 
   4   4   1      187.67      204.17     11.31 o 
   5   4   1      620.06      717.33     19.83 o 
   6   4   1       65.63       85.74      9.82 o 
   7   4   1     1115.94     1084.22     58.33 o 
   8   4   1       86.57       78.41     11.48 o 
   9   4   1      111.96       88.21     12.99 o 
  10   4   1      130.19      141.90     24.10 o 
  11   4   1       11.98      -20.18     15.80 o 
  12   4   1       38.02        1.96     21.13 o 
  13   4   1      159.51      144.13     32.13 o 
 -13   5   1       15.74       22.21     14.73 o 
 -12   5   1      267.99      292.01     22.84 o 
 -11   5   1       68.91       43.37     13.13 o 
 -10   5   1     1105.88     1043.99     32.47 o 
  -9   5   1       59.38       34.39     15.53 o 
  -8   5   1      729.08      652.32     23.46 o 
  -7   5   1     1339.87     1280.05     31.32 o 
  -6   5   1      229.21      184.79     12.60 o 
  -5   5   1        6.42        3.54      5.82 o 
  -4   5   1     5443.83     5569.90     78.40 o 
  -3   5   1      975.41      913.70     19.78 o 
  -2   5   1      834.98      948.07     23.29 o 
  -1   5   1     5570.79     5446.72     76.36 o 
   0   5   1      376.57      375.74     13.27 o 
   1   5   1       22.79       24.15      6.14 o 
   2   5   1     2579.60     2691.90     48.20 o 
   3   5   1      252.57      231.04     17.69 o 
   4   5   1     4018.77     4174.15     62.34 o 
   5   5   1       18.11       18.29      7.22 o 
   6   5   1     2149.83     2203.37     69.60 o 
   7   5   1        8.82        6.22      9.96 o 
   8   5   1      119.41      105.76     12.64 o 
   9   5   1        1.67        7.83     16.00 o 
  10   5   1       10.72       16.61     18.29 o 
  11   5   1       51.27       69.53     22.61 o 
  12   5   1        0.00      -16.47     19.24 o 
  13   5   1      134.23      120.57     30.51 o 
 -13   6   1        0.10       22.41     15.61 o 
 -12   6   1      200.65      180.39     19.23 o 
 -11   6   1        2.03       -4.26     11.98 o 
 -10   6   1      802.16      789.10     28.62 o 
  -9   6   1      136.05      105.15     14.06 o 
  -8   6   1       89.87       84.33     22.41 o 
  -7   6   1     1732.56     1761.29     38.58 o 
  -6   6   1        1.60        7.43      7.80 o 
  -5   6   1     3345.03     3266.44     53.89 o 
  -4   6   1     1241.26     1347.79     27.78 o 
  -3   6   1     1599.13     1656.38     53.80 o 
  -2   6   1      636.68      567.91     18.71 o 
  -1   6   1      172.56      190.24     11.60 o 
   0   6   1       18.94       17.53      6.28 o 
   1   6   1     1443.40     1401.72     28.91 o 
   2   6   1     1966.89     1915.67     35.81 o 
   3   6   1       27.71       40.51      8.04 o 
   4   6   1     1208.51     1374.00     24.35 o 
   5   6   1       92.39      119.88     11.00 o 
   6   6   1     1305.51     1264.79     58.22 o 
   7   6   1      317.21      324.84     13.70 o 
   8   6   1       19.40       22.96      9.95 o 
   9   6   1       78.28       95.32     20.18 o 
  10   6   1        0.66        1.55     17.42 o 
  11   6   1        0.02      -10.87     20.12 o 
  12   6   1       37.98       33.69     21.67 o 
 -13   7   1        9.36       17.48     22.55 o 
 -12   7   1        6.27        1.42     19.85 o 
 -11   7   1       61.77       47.88     14.44 o 
 -10   7   1        3.31       -6.26     10.80 o 
  -9   7   1       35.58       20.12     17.18 o 
  -8   7   1       16.61        4.54      9.50 o 
  -7   7   1        1.10       -7.23      7.94 o 
  -6   7   1      111.21      104.09     11.96 o 
  -5   7   1     2933.02     2878.22     49.82 o 
  -4   7   1     1167.75     1201.81     26.57 o 
  -3   7   1     1493.47     1510.06     49.08 o 
  -2   7   1       98.75      105.79     10.89 o 
  -1   7   1      806.49      836.70     23.24 o 
   0   7   1     2197.19     2170.77     40.59 o 
   1   7   1       11.08       14.25      9.05 o 
   2   7   1     5367.25     5551.40     81.88 o 
   3   7   1      158.83      163.51     12.59 o 
   4   7   1        4.56       -0.04      5.48 o 
   5   7   1        3.00       -4.41      5.81 o 
   6   7   1      745.66      815.79     25.11 o 
   7   7   1      771.16      758.73     25.04 o 
   8   7   1       54.34       48.20     11.74 o 
   9   7   1      291.41      314.58     29.23 o 
  10   7   1        4.80        3.17     18.29 o 
  11   7   1      188.94      220.68     31.53 o 
  12   7   1        8.39       22.01     22.95 o 
 -12   8   1       12.43       24.71     19.78 o 
 -11   8   1       23.49        2.09     17.21 o 
 -10   8   1        1.84      -13.84     16.20 o 
  -9   8   1      175.21      231.08     28.89 o 
  -8   8   1       60.27       49.28     16.94 o 
  -7   8   1     1489.65     1415.01     54.01 o 
  -6   8   1      311.39      358.06     27.75 o 
  -5   8   1     2550.54     2532.86     73.45 o 
  -4   8   1       36.51       30.99     13.57 o 
  -3   8   1     3736.33     3726.59     92.28 o 
  -2   8   1     4894.34     5114.72    119.72 o 
  -1   8   1      138.63      128.76     13.01 o 
   0   8   1     5204.04     5265.62     80.60 o 
   1   8   1     1178.25     1132.56     28.86 o 
   2   8   1     3285.48     3359.13     57.86 o 
   3   8   1      271.74      288.12     11.92 o 
   4   8   1     3175.61     3229.73     45.51 o 
   5   8   1      163.11      128.29     10.45 o 
   6   8   1       23.96       26.71      8.09 o 
   7   8   1       18.29       19.70      8.52 o 
   8   8   1       51.97       54.07     18.16 o 
   9   8   1      837.17      974.06     47.66 o 
  10   8   1        0.80      -11.34     18.63 o 
  11   8   1      114.05      138.12     27.54 o 
 -12   9   1       43.55       82.56     25.45 o 
 -11   9   1       34.39       70.75     22.21 o 
 -10   9   1       82.69       96.47     23.09 o 
  -9   9   1      190.33      193.95     26.80 o 
  -8   9   1       89.30       72.44     19.98 o 
  -7   9   1        1.04       -4.39     15.32 o 
  -6   9   1      636.34      603.92     35.91 o 
  -5   9   1     1121.44     1098.95     47.12 o 
  -4   9   1       19.81       28.76     15.39 o 
  -3   9   1      547.40      557.61     32.67 o 
  -2   9   1      417.59      392.25     20.12 o 
  -1   9   1      523.00      524.07     21.60 o 
   0   9   1      196.50      169.58     24.61 o 
   1   9   1      950.39      994.20     28.05 o 
   2   9   1      202.74      234.40     15.71 o 
   3   9   1        1.67       13.41      8.79 o 
   4   9   1        1.09       -5.64      8.71 o 
   5   9   1       88.71      125.59     17.50 o 
   6   9   1      144.03      132.63     14.09 o 
   7   9   1        3.14        0.63      8.79 o 
   8   9   1        3.33        0.00     19.34 o 
   9   9   1       40.43       36.63     13.91 o 
  10   9   1       77.49       73.85     23.76 o 
 -11  10   1       25.52       18.56     23.09 o 
 -10  10   1      124.71      166.61     29.30 o 
  -9  10   1      132.12      127.52     25.86 o 
  -8  10   1      920.91      820.01     44.96 o 
  -7  10   1      307.80      311.48     29.16 o 
  -6  10   1       64.59       38.07     17.75 o 
  -5  10   1       52.55       41.65     18.63 o 
  -4  10   1      157.73      182.61     24.71 o 
  -3  10   1      302.18      336.19     28.15 o 
  -2  10   1     1305.75     1275.98     35.52 o 
  -1  10   1        3.57       14.80      9.85 o 
   0  10   1     1458.74     1470.09     36.78 o 
   1  10   1       64.29       54.91     33.79 o 
   2  10   1     1087.66     1159.04     32.73 o 
   3  10   1      590.24      551.00     32.37 o 
   4  10   1       38.80       17.24     10.33 o 
   5  10   1       16.85       14.13     11.06 o 
   6  10   1       35.52       38.99     12.15 o 
   7  10   1      304.21      301.15     29.10 o 
   8  10   1      157.99      134.07     25.11 o 
   9  10   1      154.79      162.15     29.30 o 
  10  10   1       31.73       22.68     22.01 o 
 -10  11   1        1.66      -12.29     20.93 o 
  -9  11   1       70.40       76.01     24.37 o 
  -8  11   1       64.66       71.29     21.06 o 
  -7  11   1      155.64      163.16     26.94 o 
  -6  11   1       49.45       48.40     18.63 o 
  -5  11   1       25.74        9.72     18.02 o 
  -4  11   1      252.73      250.72     26.40 o 
  -3  11   1      299.53      314.31     28.56 o 
  -2  11   1       25.25        7.11     12.02 o 
  -1  11   1      104.80       74.81     14.55 o 
   0  11   1       79.85       59.11     36.83 o 
   1  11   1      320.54      321.65     19.87 o 
   2  11   1      280.12      286.78     18.81 o 
   3  11   1      241.74      212.21     45.33 o 
   4  11   1       20.04       -7.99     10.47 o 
   5  11   1      182.12      179.55     17.16 o 
   6  11   1       60.27       35.51     13.94 o 
   7  11   1      182.41      231.14     27.61 o 
   8  11   1        7.13       14.99     20.66 o 
   9  11   1       62.87       95.39     24.57 o 
  -9  12   1        0.03       10.19     21.53 o 
  -8  12   1        7.09       13.77     20.25 o 
  -7  12   1       93.90       54.34     22.82 o 
  -6  12   1        0.35      -20.45     16.54 o 
  -5  12   1       36.40       36.99     17.55 o 
  -4  12   1       16.71       17.75     16.88 o 
  -3  12   1       35.43       24.71     18.70 o 
  -2  12   1        5.40       -4.10     21.13 o 
  -1  12   1      285.91      284.35     20.76 o 
   0  12   1       22.50       16.22     18.80 o 
   1  12   1      106.26      115.25     15.77 o 
   2  12   1       99.81      111.96     16.04 o 
   3  12   1      100.58      129.59     21.13 o 
   4  12   1      165.94      181.23     18.58 o 
   5  12   1      254.83      242.15     20.78 o 
   6  12   1      104.48       95.50     16.00 o 
   7  12   1       38.14       33.55     20.66 o 
  -8  13   1       27.29       82.63     25.11 o 
  -7  13   1       33.46       24.10     21.67 o 
  -6  13   1      198.39      198.88     30.31 o 
  -5  13   1       30.35       10.94     19.58 o 
  -4  13   1      236.53      229.46     32.00 o 
  -3  13   1       96.28      117.87     26.87 o 
  -2  13   1      275.51      271.88     23.16 o 
  -1  13   1       87.96       62.84     15.50 o 
   0  13   1      374.04      382.89     23.17 o 
   1  13   1       56.27       55.77     14.90 o 
   2  13   1      252.94      238.31     32.07 o 
   3  13   1      789.48      789.58     31.58 o 
   4  13   1       12.20       -1.55     20.52 o 
   5  13   1      231.25      225.07     32.88 o 
  -7  14   1      124.86      111.52     29.64 o 
  -6  14   1        0.06      -31.53     21.06 o 
  -5  14   1      226.49      274.01     36.18 o 
  -4  14   1       74.88       46.71     23.56 o 
  -3  14   1       17.27        2.03     19.91 o 
  -2  14   1       17.59       16.40     20.12 o 
  -1  14   1       34.47       24.00     15.56 o 
   0  14   1      204.03      228.38     34.56 o 
   1  14   1       30.08       33.08     22.01 o 
   2  14   1      164.97      120.37     27.21 o 
   3  14   1       10.19       11.00     23.69 o 
   4  14   1       21.48       -4.66     21.53 o 
   5  14   1       10.60       33.89     26.87 o 
  -4  15   1       26.40      -13.64     24.17 o 
  -3  15   1        2.91       23.36     22.07 o 
  -2  15   1       24.62       40.98     25.65 o 
  -1  15   1       12.82       -7.43     23.36 o 
   0  15   1        1.51       -8.30     23.69 o 
   1  15   1      109.80       81.75     27.61 o 
   2  15   1       21.41      -21.13     24.37 o 
   1 -16   2        2.11      -29.43     23.02 o 
  -4 -15   2      139.89      103.96     29.97 o 
  -3 -15   2        4.34       48.07     25.72 o 
  -2 -15   2      100.38      115.77     29.23 o 
  -1 -15   2       83.65       68.11     26.80 o 
   0 -15   2       69.55       78.98     26.06 o 
   1 -15   2      293.06      378.11     41.85 o 
   2 -15   2        7.57      -24.03     21.40 o 
   3 -15   2      361.21      364.88     38.14 o 
   4 -15   2       74.67      127.12     29.30 o 
   5 -15   2       65.06      146.96     29.77 o 
  -6 -14   2       38.84       36.52     25.79 o 
  -5 -14   2       38.16      -23.15     23.90 o 
  -4 -14   2      130.70       99.37     27.07 o 
  -3 -14   2        0.24       -1.22     19.51 o 
  -2 -14   2      157.88      125.02     28.15 o 
  -1 -14   2       65.36       53.67     22.82 o 
   0 -14   2      382.55      411.86     38.21 o 
   1 -14   2       13.77       17.75     20.18 o 
   2 -14   2      139.96       99.30     25.11 o 
   3 -14   2      123.53      119.28     28.15 o 
   4 -14   2       44.34       59.95     23.22 o 
   5 -14   2       55.60       45.30     24.37 o 
   6 -14   2       38.66       23.69     21.87 o 
   7 -14   2        6.39       24.17     22.28 o 
  -7 -13   2        1.93       -3.24     21.40 o 
  -6 -13   2       54.24       31.66     23.02 o 
  -5 -13   2       36.67        6.21     23.56 o 
  -4 -13   2       66.81       20.45     22.55 o 
  -3 -13   2       29.94       40.44     20.93 o 
  -2 -13   2      104.46       80.94     24.03 o 
  -1 -13   2      138.01      117.93     24.03 o 
   0 -13   2      227.23      218.12     29.57 o 
   1 -13   2        5.79        6.89     17.55 o 
   2 -13   2        2.05       14.38     18.02 o 
   3 -13   2      113.40      147.64     27.14 o 
   4 -13   2      131.47      144.06     26.67 o 
   5 -13   2       15.37        0.20     18.09 o 
   6 -13   2      180.93      205.63     30.24 o 
   7 -13   2      322.66      322.68     37.26 o 
   8 -13   2       55.04       63.59     23.63 o 
   9 -13   2       96.21       82.02     26.19 o 
  -8 -12   2      128.81      127.52     30.11 o 
  -7 -12   2        0.02      -29.06     19.37 o 
  -6 -12   2      162.14       98.83     24.24 o 
  -5 -12   2      139.70      129.41     25.72 o 
  -4 -12   2       29.41       13.50     19.51 o 
  -3 -12   2       98.32      105.51     23.63 o 
  -2 -12   2       96.68      122.46     24.24 o 
  -1 -12   2      163.80      178.42     25.65 o 
   0 -12   2       65.31       45.30     21.06 o 
   1 -12   2      909.94      919.18     47.73 o 
   2 -12   2      261.18      232.49     29.37 o 
   3 -12   2      327.69      334.77     31.05 o 
   4 -12   2       31.09       36.86     18.63 o 
   5 -12   2      347.11      349.48     31.93 o 
   6 -12   2     1149.49     1119.54     53.94 o 
   7 -12   2       11.74        0.14     18.02 o 
   8 -12   2      372.38      298.92     31.12 o 
   9 -12   2       23.82       36.52     22.61 o 
  10 -12   2      101.62      132.25     27.41 o 
  -9 -11   2      321.81      316.81     33.96 o 
  -8 -11   2       19.73      -12.29     21.47 o 
  -7 -11   2      179.57      211.09     28.96 o 
  -6 -11   2       70.40       39.22     19.10 o 
  -5 -11   2       38.56       32.61     19.37 o 
  -4 -11   2      811.79      813.26     42.60 o 
  -3 -11   2        0.03       -2.97     16.00 o 
  -2 -11   2      520.91      487.94     34.02 o 
  -1 -11   2      258.36      237.77     17.32 o 
   0 -11   2        1.42       -7.57      9.39 o 
   1 -11   2      180.84      201.24     43.95 o 
   2 -11   2      407.32      440.96     33.08 o 
   3 -11   2     1271.68     1277.71     54.14 o 
   4 -11   2        9.44        9.86     16.27 o 
   5 -11   2     1134.76     1185.63     52.32 o 
   6 -11   2       12.99       37.33     17.89 o 
   7 -11   2      206.44      191.92     27.21 o 
   8 -11   2      109.54       93.50     22.21 o 
   9 -11   2       96.63      106.66     24.03 o 
  10 -11   2        2.22       16.61     18.63 o 
  11 -11   2       12.17       35.91     22.01 o 
 -10 -10   2        1.95        7.97     17.82 o 
  -9 -10   2       26.86       19.74     13.86 o 
  -8 -10   2       17.70       22.01     18.50 o 
  -7 -10   2        0.18       -1.96     15.32 o 
  -6 -10   2      142.04      128.54     21.84 o 
  -5 -10   2     1370.46     1366.93     35.12 o 
  -4 -10   2      120.44       95.33     13.02 o 
  -3 -10   2     1875.11     1818.89     60.76 o 
  -2 -10   2       89.57      119.83     20.05 o 
  -1 -10   2     1015.35      998.84     37.16 o 
   0 -10   2      132.20      150.20     13.95 o 
   1 -10   2      377.81      403.23     32.94 o 
   2 -10   2     2091.24     2227.53     69.87 o 
   3 -10   2      265.95      230.13     26.33 o 
   4 -10   2      307.08      348.07     28.62 o 
   5 -10   2     1387.47     1411.30     54.95 o 
   6 -10   2      228.19      235.46     27.14 o 
   7 -10   2        0.25      -12.69     13.30 o 
   8 -10   2     1156.62     1083.49     49.62 o 
   9 -10   2       20.20        8.44     18.16 o 
  10 -10   2      125.43      103.35     24.91 o 
  11 -10   2        1.56        1.55     18.90 o 
 -11  -9   2       74.40      101.80     25.05 o 
 -10  -9   2       13.86        5.26     13.34 o 
  -9  -9   2       30.09       12.08     12.74 o 
  -8  -9   2       37.11       82.90     20.25 o 
  -7  -9   2      356.71      381.97     30.78 o 
  -6  -9   2      654.45      717.50     25.22 o 
  -5  -9   2      470.77      471.19     20.58 o 
  -4  -9   2       99.02      132.68     14.18 o 
  -3  -9   2       19.37       -4.56      7.20 o 
  -2  -9   2      629.23      656.94     21.88 o 
  -1  -9   2     2272.99     2257.45     42.99 o 
   0  -9   2       61.30       30.34      7.76 o 
   1  -9   2      154.86      127.50      9.33 o 
   2  -9   2      463.56      477.87     17.07 o 
   3  -9   2        2.30        1.89     13.30 o 
   4  -9   2      575.87      566.32     33.01 o 
   5  -9   2     1335.02     1285.67     49.28 o 
   6  -9   2        4.05        2.36     13.77 o 
   7  -9   2      295.27      303.65     27.14 o 
   8  -9   2       91.51      100.11     21.13 o 
   9  -9   2        1.87       25.05     17.01 o 
  10  -9   2      646.20      644.96     38.55 o 
  11  -9   2        1.81       -6.95     16.61 o 
 -11  -8   2       36.65       52.59     22.68 o 
 -10  -8   2      281.10      309.62     30.34 o 
  -9  -8   2       13.06       24.98     17.96 o 
  -8  -8   2      806.07      904.05     42.39 o 
  -7  -8   2      578.39      557.00     33.21 o 
  -6  -8   2      351.03      442.51     30.58 o 
  -5  -8   2      401.93      383.52     18.27 o 
  -4  -8   2     2687.01     2712.45     49.09 o 
  -3  -8   2      156.94      183.53     18.90 o 
  -2  -8   2      263.38      294.80     20.08 o 
  -1  -8   2       36.17       38.46      7.97 o 
   0  -8   2        3.42       -0.94      4.71 o 
   1  -8   2     3598.91     3527.98     45.97 o 
   2  -8   2        6.83        7.49      7.46 o 
   3  -8   2     2402.69     2344.20     42.43 o 
   4  -8   2      106.35      124.89     20.05 o 
   5  -8   2      697.32      729.06     23.89 o 
   6  -8   2      493.51      506.37     36.99 o 
   7  -8   2      209.82      205.92     22.04 o 
   8  -8   2       53.75       31.42     11.64 o 
   9  -8   2      328.76      341.25     20.60 o 
  10  -8   2      374.46      398.25     23.18 o 
  11  -8   2      179.41      200.43     66.46 o 
  12  -8   2       59.77       68.92     25.72 o 
 -12  -7   2        4.68        3.58     20.25 o 
 -11  -7   2        5.12        1.62     19.85 o 
 -10  -7   2        2.55      -15.42     11.07 o 
  -9  -7   2      152.93      171.47     23.02 o 
  -8  -7   2      241.84      245.59     24.10 o 
  -7  -7   2       17.27       24.30     10.28 o 
  -6  -7   2      496.18      487.33     28.89 o 
  -5  -7   2        3.51       -7.97     10.46 o 
  -4  -7   2      298.62      292.55     14.66 o 
  -3  -7   2      362.81      381.05     23.63 o 
  -2  -7   2     1239.02     1173.45     25.76 o 
  -1  -7   2      937.32      963.11     22.45 o 
   0  -7   2      340.00      354.31     11.27 o 
   1  -7   2        1.05        8.37      7.32 o 
   2  -7   2      901.97      748.08     22.61 o 
   3  -7   2        0.59        1.91      5.90 o 
   4  -7   2       96.98       81.21     10.02 o 
   5  -7   2       17.92        2.50      8.17 o 
   6  -7   2      411.46      375.82     27.88 o 
   7  -7   2      411.18      395.32     19.36 o 
   8  -7   2      314.57      321.32     19.03 o 
   9  -7   2       84.68       43.29     11.80 o 
  10  -7   2       62.64       47.02     13.12 o 
  11  -7   2      415.01      419.97     23.73 o 
  12  -7   2       21.25       32.81     24.37 o 
  13  -7   2      113.50      115.44     31.59 o 
 -12  -6   2       60.39       26.33     22.41 o 
 -11  -6   2       15.09       33.37     14.65 o 
 -10  -6   2      236.30      213.99     20.19 o 
  -9  -6   2      573.43      641.99     35.24 o 
  -8  -6   2      717.65      722.19     36.45 o 
  -7  -6   2       84.75       62.65     15.46 o 
  -6  -6   2      275.94      290.69     23.36 o 
  -5  -6   2      865.01      873.00     35.98 o 
  -4  -6   2      308.27      303.17     20.99 o 
  -3  -6   2     7155.04     6960.88     95.31 o 
  -2  -6   2      274.54      370.73     13.21 o 
  -1  -6   2     4375.03     4470.32    116.82 o 
   0  -6   2      150.73      281.69      8.83 o 
   1  -6   2      430.21      380.16     13.23 o 
   2  -6   2       46.65       49.92     14.89 o 
   3  -6   2      428.91      420.56     14.87 o 
   4  -6   2     1038.43     1064.83     25.67 o 
   5  -6   2     1523.74     1601.56     33.96 o 
   6  -6   2     2444.28     2514.91     76.55 o 
   7  -6   2      591.91      615.33     22.39 o 
   8  -6   2     1127.44     1135.54     31.39 o 
   9  -6   2       38.02       35.10     11.15 o 
  10  -6   2      357.80      394.16     21.60 o 
  11  -6   2       90.44       82.02     22.68 o 
  12  -6   2       35.67       36.99     23.96 o 
  13  -6   2      351.67      322.82     39.09 o 
 -13  -5   2       38.87       43.34     27.75 o 
 -12  -5   2        6.24       -6.21     18.02 o 
 -11  -5   2        0.07      -10.09     12.19 o 
 -10  -5   2      838.15      914.49     32.04 o 
  -9  -5   2      105.61      144.26     21.67 o 
  -8  -5   2     1550.37     1556.31     52.99 o 
  -7  -5   2        4.97       -2.57     11.68 o 
  -6  -5   2        9.19       10.87     11.75 o 
  -5  -5   2      781.45      897.44     33.89 o 
  -4  -5   2     1612.50     1591.07     46.04 o 
  -3  -5   2     4096.90     4216.62     89.92 o 
  -2  -5   2      808.15      855.43     18.88 o 
  -1  -5   2     5972.33     6376.45    130.79 o 
   0  -5   2      387.45      523.75     10.93 o 
   1  -5   2      507.91      514.47     19.27 o 
   2  -5   2     1294.42     1481.38     37.10 o 
   3  -5   2       97.31       96.15      8.20 o 
   4  -5   2      193.96      219.32     15.63 o 
   5  -5   2        2.41       -1.76     14.18 o 
   6  -5   2     3355.97     3296.16     71.25 o 
   7  -5   2        8.37       -0.68      7.25 o 
   8  -5   2        7.07        0.38      8.67 o 
   9  -5   2      422.13      426.02     20.64 o 
  10  -5   2      341.48      319.81     19.01 o 
  11  -5   2       21.86       22.68     17.62 o 
  12  -5   2        0.10      -22.68     19.17 o 
  13  -5   2        2.48        5.81     22.55 o 
 -13  -4   2        0.28        8.51     20.79 o 
 -12  -4   2      240.38      321.27     37.20 o 
 -11  -4   2       28.02       15.22     12.10 o 
 -10  -4   2      255.87      305.46     20.63 o 
  -9  -4   2      114.31      131.30     21.13 o 
  -8  -4   2      138.36      175.05     21.26 o 
  -7  -4   2     1207.42     1249.89     43.95 o 
  -6  -4   2      214.67      188.88     16.67 o 
  -5  -4   2     5013.42     4763.36    100.99 o 
  -4  -4   2      396.63      310.13     18.43 o 
  -3  -4   2     2376.34     2241.10     54.07 o 
  -2  -4   2      481.91      593.25     23.15 o 
  -1  -4   2    33250.82    32928.51    416.18 o 
   0  -4   2     2963.30     2661.51     39.56 o 
   1  -4   2     2422.70     2488.04     37.66 o 
   2  -4   2      443.25      437.74     13.06 o 
   3  -4   2      591.98      505.68     15.03 o 
   4  -4   2     6409.04     7226.82     97.77 o 
   5  -4   2      285.04      336.52     13.97 o 
   6  -4   2     3354.02     3216.96     53.61 o 
   7  -4   2       31.15       16.96      8.04 o 
   8  -4   2        4.72        1.89      7.54 o 
   9  -4   2       60.21       47.69     10.55 o 
  10  -4   2      482.54      502.18     22.16 o 
  11  -4   2     1692.67     1635.70     64.60 o 
  12  -4   2       21.55      -16.40     18.50 o 
  13  -4   2      248.32      254.57     34.70 o 
 -13  -3   2       10.05       -7.63     20.39 o 
 -12  -3   2      156.36      177.00     28.83 o 
 -11  -3   2      118.34      108.99     17.27 o 
 -10  -3   2      953.71      964.11     51.14 o 
  -9  -3   2      737.23      839.78     28.68 o 
  -8  -3   2       40.60       70.75     15.26 o 
  -7  -3   2     3658.05     3761.96     87.62 o 
  -6  -3   2      715.22      781.06     31.39 o 
  -5  -3   2     6145.10     5494.67    110.98 o 
  -4  -3   2     2579.47     2346.48     55.90 o 
  -3  -3   2     3840.38     3969.08     81.01 o 
  -2  -3   2    10902.20    12351.36    217.10 o 
  -1  -3   2    24176.65    25105.66    303.11 o 
   0  -3   2        1.15        4.58      3.19 o 
   1  -3   2      796.71      814.17     19.85 o 
   2  -3   2    19469.24    20260.74    245.23 o 
   3  -3   2      723.82      726.63     17.00 o 
   4  -3   2    20867.11    21895.34    267.33 o 
   5  -3   2     3215.35     3165.38     49.93 o 
   6  -3   2     1115.26     1099.93     25.77 o 
   7  -3   2       49.81       35.61     20.12 o 
   8  -3   2      842.89      828.90     24.36 o 
   9  -3   2       16.12        7.34      8.53 o 
  10  -3   2       29.87       30.81     10.66 o 
  11  -3   2      169.23      153.31     26.73 o 
  12  -3   2      584.34      581.91     41.58 o 
  13  -3   2      180.96      177.00     31.26 o 
  14  -3   2       24.70       63.32     26.87 o 
 -14  -2   2       39.88       20.45     24.91 o 
 -13  -2   2        6.26       10.60     22.82 o 
 -12  -2   2       89.94      117.20     17.47 o 
 -11  -2   2      155.70      174.84     20.08 o 
 -10  -2   2      314.21      357.44     21.24 o 
  -9  -2   2        3.22       -9.86      8.99 o 
  -8  -2   2      122.56      131.98     18.56 o 
  -7  -2   2       19.27        1.49      9.11 o 
  -6  -2   2       26.51       -2.03      7.70 o 
  -5  -2   2       38.18       61.09     11.00 o 
  -4  -2   2     3968.54     3591.58     75.41 o 
  -3  -2   2       48.48       30.78      7.29 o 
  -2  -2   2     1951.95     2013.67     44.42 o 
  -1  -2   2     5034.02     5281.11     68.59 o 
   0  -2   2      855.70      809.81     20.79 o 
   1  -2   2     2277.28     2096.32     34.77 o 
   2  -2   2     8665.18     9223.19    116.82 o 
   3  -2   2      694.44      751.37     16.26 o 
   4  -2   2     3540.16     3677.63     53.19 o 
   5  -2   2      151.72      123.18      9.15 o 
   6  -2   2        6.40        6.25      6.02 o 
   7  -2   2      188.40      178.72     16.37 o 
   8  -2   2       13.35       23.36      8.28 o 
   9  -2   2      293.28      333.98     20.86 o 
  10  -2   2     1692.89     1637.18     61.63 o 
  11  -2   2       17.89        6.82     16.13 o 
  12  -2   2      234.44      200.23     31.80 o 
  13  -2   2       41.06       23.42     21.13 o 
  14  -2   2       69.35      101.26     28.35 o 
 -14  -1   2        8.03       14.65     23.09 o 
 -13  -1   2      108.32      108.48     28.49 o 
 -12  -1   2       16.47       23.35     13.89 o 
 -11  -1   2       46.14       39.46     12.93 o 
 -10  -1   2       44.20       42.55     11.97 o 
  -9  -1   2     1020.62      907.76     30.72 o 
  -8  -1   2      229.42      231.75     15.92 o 
  -7  -1   2     3721.16     3539.19     82.97 o 
  -6  -1   2       37.00       52.45     11.95 o 
  -5  -1   2       34.63       39.83      8.91 o 
  -4  -1   2     2053.47     2078.14     49.21 o 
  -2  -1   2        9.75        5.33      4.59 o 
  -1  -1   2       91.26       43.68      5.13 o 
   0  -1   2    10086.20    11187.40    193.14 o 
   1  -1   2     1860.77     2368.62     44.55 o 
   2  -1   2     8904.39     9042.57    158.44 o 
   3  -1   2     1178.85     1139.06     19.92 o 
   4  -1   2     9602.09     9749.25    129.44 o 
   5  -1   2      451.86      433.41     13.97 o 
   6  -1   2     1222.57     1206.19     25.58 o 
   7  -1   2      418.42      367.36     14.64 o 
   8  -1   2       55.67       54.27      9.12 o 
   9  -1   2     1485.93     1492.19     34.60 o 
  10  -1   2       22.02       10.06     14.92 o 
  11  -1   2     1235.38     1148.56     54.07 o 
  12  -1   2       47.35       24.44     21.60 o 
  13  -1   2      105.06      119.49     30.78 o 
  14  -1   2       60.29       77.43     28.15 o 
 -14   0   2       77.42       32.27     22.75 o 
 -13   0   2       22.91       39.15     23.76 o 
 -12   0   2        3.08        0.54     11.86 o 
 -11   0   2       80.82       59.17     22.28 o 
 -10   0   2      317.82      318.48     19.24 o 
  -9   0   2      883.61      887.03     29.47 o 
  -8   0   2      356.12      356.15     22.38 o 
  -7   0   2      560.40      545.93     27.81 o 
  -6   0   2     3329.83     3191.19     74.06 o 
  -5   0   2      438.42      431.98     20.86 o 
  -4   0   2        4.09        2.36      6.89 o 
  -3   0   2     4708.72     5004.23     95.72 o 
  -2   0   2      324.72      356.57     14.11 o 
  -1   0   2      517.38      472.08     14.04 o 
   0   0   2     5589.94     6257.77    111.25 o 
   2   0   2      580.08      504.29     25.42 o 
   3   0   2     4016.48     3659.69     59.98 o 
   4   0   2      114.81       97.20      6.70 o 
   5   0   2      965.79      955.84     20.45 o 
   6   0   2     1755.15     1820.52     34.90 o 
   7   0   2      286.99      285.87     14.99 o 
   8   0   2       99.24       94.23     22.58 o 
   9   0   2      564.93      653.64     22.35 o 
  10   0   2       48.56       45.97     18.43 o 
  11   0   2      320.04      353.20     32.40 o 
  12   0   2       30.40        9.79     19.31 o 
  13   0   2      348.74      288.39     37.06 o 
  14   0   2       53.09       38.75     26.13 o 
 -14   1   2       20.98       42.19     24.17 o 
 -13   1   2       37.74       43.34     21.94 o 
 -12   1   2      320.81      322.34     35.78 o 
 -11   1   2      201.42      220.57     19.32 o 
 -10   1   2      108.53       94.02     26.80 o 
  -9   1   2      420.17      418.21     22.88 o 
  -8   1   2     1385.97     1267.50     38.21 o 
  -7   1   2      201.63      172.54     24.00 o 
  -6   1   2     2358.04     2419.05     60.22 o 
  -5   1   2      538.03      471.94     22.21 o 
  -4   1   2      700.58      683.91     24.44 o 
  -3   1   2      509.58      675.81     22.82 o 
  -1   1   2     7401.67     7523.86     94.44 o 
   0   1   2    21037.58    21107.02    358.80 o 
   1   1   2       47.54       20.75      4.86 o 
   2   1   2       57.70       16.02      3.22 o 
   3   1   2     3492.63     3326.06     77.26 o 
   4   1   2     3053.11     2683.03     40.11 o 
   5   1   2     6414.40     6431.93     86.76 o 
   6   1   2        4.13       -1.27      5.05 o 
   7   1   2     5204.21     5026.11     74.84 o 
   8   1   2      135.26      135.25     12.23 o 
   9   1   2      152.37      132.19     13.06 o 
  10   1   2      132.95      159.45     26.13 o 
  11   1   2       35.41       12.22     17.96 o 
  12   1   2       70.45       69.40     24.17 o 
  13   1   2       27.24       23.76     20.45 o 
 -14   2   2       43.61       84.79     28.02 o 
 -13   2   2      357.38      422.59     25.26 o 
 -12   2   2        0.25        1.91     11.94 o 
 -11   2   2      411.50      430.83     27.48 o 
 -10   2   2        0.09      -13.07      8.71 o 
  -9   2   2      509.08      501.22     21.52 o 
  -8   2   2      125.40      102.32     26.26 o 
  -7   2   2      746.54      790.67     23.03 o 
  -6   2   2       32.12       13.43      6.83 o 
  -5   2   2      145.40      143.38     14.65 o 
  -4   2   2     1489.32     1416.84     39.09 o 
  -3   2   2     7854.58     7657.73    141.16 o 
  -2   2   2    69008.91    67501.30   1138.57 o 
  -1   2   2    21445.49    22019.17    644.12 o 
   0   2   2     5275.46     5354.08     69.73 o 
   1   2   2    51852.14    52765.01    632.17 o 
   2   2   2     1846.43     1820.68     27.64 o 
   3   2   2      658.36      565.88     29.57 o 
   4   2   2      689.72      714.53     16.18 o 
   5   2   2     2300.81     2251.37     83.03 o 
   6   2   2       62.17       79.06      8.19 o 
   7   2   2     2255.46     2190.28     40.62 o 
   8   2   2       11.36        4.90      8.19 o 
   9   2   2      981.70      935.65     44.22 o 
  10   2   2      197.43      225.68     29.50 o 
  11   2   2       87.76       85.33     22.95 o 
  12   2   2      249.05      273.67     35.17 o 
  13   2   2        1.87       30.51     23.42 o 
 -14   3   2      137.81      109.09     30.38 o 
 -13   3   2       14.06       23.52     14.32 o 
 -12   3   2      377.59      382.37     24.84 o 
 -11   3   2      199.38      207.79     19.32 o 
 -10   3   2      416.63      459.24     22.11 o 
  -9   3   2      610.17      660.23     24.62 o 
  -8   3   2      491.19      575.59     21.60 o 
  -7   3   2     1746.28     1882.15     54.38 o 
  -6   3   2      682.55      656.62     19.84 o 
  -5   3   2     4045.57     3561.20    167.15 o 
  -4   3   2       65.64       64.01     13.91 o 
  -3   3   2     1158.13     1068.88     80.84 o 
  -2   3   2     3414.24     3535.73     52.13 o 
  -1   3   2     6514.35     6744.09    125.09 o 
   0   3   2     1214.36     1216.32     48.17 o 
   1   3   2     2221.62     2311.45     35.49 o 
   2   3   2     2228.83     2306.45     28.95 o 
   3   3   2      425.15      459.78     18.33 o 
   4   3   2       15.29        2.68      4.05 o 
   5   3   2      207.92      175.58     10.17 o 
   6   3   2      271.45      239.27     23.46 o 
   7   3   2      179.34      160.38     11.99 o 
   8   3   2       22.53       29.73      8.95 o 
   9   3   2       11.10       -2.70     13.64 o 
  10   3   2      140.97      137.65     23.29 o 
  11   3   2        2.84        3.11     18.23 o 
  12   3   2       98.37       72.44     24.17 o 
  13   3   2        0.34      -15.53     22.01 o 
 -13   4   2        5.51       -2.06     16.94 o 
 -12   4   2       77.79       78.21     14.51 o 
 -11   4   2      155.22      187.37     18.99 o 
 -10   4   2       36.15       15.70     11.01 o 
  -9   4   2      939.47      856.48     40.27 o 
  -8   4   2       35.42       43.24     11.17 o 
  -7   4   2      400.56      420.16     21.33 o 
  -6   4   2     3074.40     2693.74     47.19 o 
  -5   4   2     1886.46     2267.66     39.82 o 
  -4   4   2       48.14       79.96     16.74 o 
  -3   4   2        4.36        8.23      4.29 o 
  -2   4   2      534.19      522.62     33.21 o 
  -1   4   2      180.79      205.29     10.49 o 
   0   4   2     1128.62     1240.98     42.73 o 
   1   4   2     1923.86     1524.14     27.57 o 
   2   4   2      628.15      592.28     12.32 o 
   3   4   2      155.76      137.64      8.32 o 
   4   4   2     1174.02     1307.91     26.25 o 
   5   4   2     3691.61     3688.17     56.91 o 
   6   4   2      761.17      828.24     24.24 o 
   7   4   2      817.03      825.44     23.65 o 
   8   4   2        3.44        5.53     11.71 o 
   9   4   2        0.46      -11.61     13.77 o 
  10   4   2      581.24      621.54     38.95 o 
  11   4   2        1.24      -11.34     18.36 o 
  12   4   2      545.15      556.33     42.33 o 
  13   4   2        5.40       -9.65     21.87 o 
 -13   5   2        1.43       14.55     14.27 o 
 -12   5   2       32.10       27.04     21.91 o 
 -11   5   2      173.93      136.70     16.56 o 
 -10   5   2      313.44      329.90     27.68 o 
  -9   5   2      682.64      589.55     23.88 o 
  -8   5   2     1029.30     1028.01     31.09 o 
  -7   5   2      200.78      222.93     14.47 o 
  -6   5   2     1331.07     1371.68     30.89 o 
  -5   5   2      353.27      288.03     17.25 o 
  -4   5   2     1628.44     1407.34     29.37 o 
  -3   5   2      702.82      893.32     33.15 o 
  -2   5   2      756.34      789.25     20.83 o 
  -1   5   2      447.76      424.20     14.76 o 
   0   5   2     1324.06     1515.67     40.13 o 
   1   5   2      160.43      209.39     10.80 o 
   2   5   2     3766.64     3738.70     45.01 o 
   3   5   2     2554.58     2511.99     34.18 o 
   4   5   2      499.91      498.18     23.96 o 
   5   5   2     2270.66     2291.59     40.95 o 
   6   5   2        2.15       -0.40      6.88 o 
   7   5   2      774.49      748.44     23.34 o 
   8   5   2      236.82      259.70     26.80 o 
   9   5   2      509.02      514.54     33.62 o 
  10   5   2       26.15       47.66     18.77 o 
  11   5   2       24.92       31.19     19.10 o 
  12   5   2       16.77       18.16     21.06 o 
 -13   6   2        2.08        2.98     19.64 o 
 -12   6   2       15.50       -9.20     13.04 o 
 -11   6   2      280.44      285.93     21.13 o 
 -10   6   2      651.42      673.49     26.70 o 
  -9   6   2     1031.66     1021.20     31.44 o 
  -8   6   2       60.34       70.37     19.98 o 
  -7   6   2     2316.52     2215.82     44.18 o 
  -6   6   2        8.75       12.07      7.51 o 
  -5   6   2     1554.22     1510.78     31.56 o 
  -4   6   2      505.45      442.88     15.02 o 
  -3   6   2       48.70       25.86     10.73 o 
  -2   6   2     2277.50     2115.72     40.14 o 
  -1   6   2     1962.73     1828.49     35.50 o 
   0   6   2     6514.48     6556.79    230.33 o 
   1   6   2     1305.29     1281.33     28.04 o 
   2   6   2     1534.14     1641.77     25.02 o 
   3   6   2        3.87        7.60      4.91 o 
   4   6   2     1713.33     1724.96     28.31 o 
   5   6   2      666.08      642.28     18.21 o 
   6   6   2      293.69      334.37     46.65 o 
   7   6   2       36.57       44.43     10.03 o 
   8   6   2      429.07      464.72     31.53 o 
   9   6   2      578.72      511.97     34.16 o 
  10   6   2       67.50       92.01     23.02 o 
  11   6   2      112.69       99.64     24.30 o 
  12   6   2       21.84        3.85     21.74 o 
 -13   7   2        5.93       12.42     21.74 o 
 -12   7   2        6.62      -15.66     18.97 o 
 -11   7   2        7.31       25.25     16.27 o 
 -10   7   2        8.17      -13.03     15.73 o 
  -9   7   2        7.96        4.73     15.05 o 
  -8   7   2       39.36       28.49     16.20 o 
  -7   7   2      304.39      265.78     25.18 o 
  -6   7   2      675.39      666.50     35.51 o 
  -5   7   2      285.16      276.17     23.76 o 
  -4   7   2        4.11       18.63     11.68 o 
  -3   7   2      803.14      831.79     25.73 o 
  -2   7   2     3284.39     3335.90     64.27 o 
  -1   7   2     1635.46     1541.23     71.76 o 
   0   7   2      853.16      784.98     22.98 o 
   1   7   2     1077.15     1144.83     27.70 o 
   2   7   2        0.21       -0.20      4.77 o 
   3   7   2      251.46      281.81     11.10 o 
   4   7   2        0.02       -3.46      5.72 o 
   5   7   2       40.99       36.75      7.76 o 
   6   7   2       12.88        3.83      6.96 o 
   7   7   2        5.58      -15.59     12.69 o 
   8   7   2       15.07       29.03     15.46 o 
   9   7   2       50.51       79.86     21.13 o 
  10   7   2      142.53      141.76     26.06 o 
  11   7   2        5.51        3.17     20.93 o 
 -12   8   2        1.42       10.94     18.97 o 
 -11   8   2      302.62      334.50     34.83 o 
 -10   8   2       76.61       93.70     22.07 o 
  -9   8   2      633.04      627.28     39.09 o 
  -8   8   2       52.76       55.29     18.02 o 
  -7   8   2      278.66      247.62     25.72 o 
  -6   8   2      369.19      404.50     30.51 o 
  -5   8   2       72.98       78.58     17.82 o 
  -4   8   2     3857.58     3830.75     96.20 o 
  -3   8   2       71.80       62.90     11.55 o 
  -2   8   2     3860.29     3716.54     64.16 o 
  -1   8   2       96.67       88.56     11.15 o 
   0   8   2      879.98      908.88     26.35 o 
   1   8   2     1680.87     1774.71     38.19 o 
   2   8   2      808.93      799.10     24.53 o 
   3   8   2      636.36      653.04     16.64 o 
   4   8   2      150.58      171.31     11.72 o 
   5   8   2      200.47      215.28     12.47 o 
   6   8   2       82.39       78.10      9.86 o 
   7   8   2      701.04      767.02     28.83 o 
   8   8   2       12.88        2.70     10.88 o 
   9   8   2      268.40      251.80     30.72 o 
  10   8   2        4.01      -17.69     18.50 o 
  11   8   2        1.32      -10.67     20.39 o 
 -12   9   2        0.32       23.90     22.14 o 
 -11   9   2       46.75       41.11     21.47 o 
 -10   9   2       89.34       80.54     22.75 o 
  -9   9   2       79.72      100.11     23.02 o 
  -8   9   2       37.20       27.00     19.17 o 
  -7   9   2       15.29       36.39     16.40 o 
  -6   9   2      257.35      259.77     26.46 o 
  -5   9   2      560.89      520.55     33.08 o 
  -4   9   2      690.13      742.24     38.07 o 
  -3   9   2      118.04      116.73     14.70 o 
  -2   9   2      593.78      544.36     24.47 o 
  -1   9   2       31.42       30.06     10.11 o 
   0   9   2        7.88       22.57      9.02 o 
   1   9   2       65.18       40.06     15.90 o 
   2   9   2       83.86       91.46     12.05 o 
   3   9   2       13.90        2.11     11.48 o 
   4   9   2       21.46       27.45      9.82 o 
   5   9   2        8.33       11.29     10.41 o 
   6   9   2      150.48      131.11     14.99 o 
   7   9   2       74.44      131.64     23.02 o 
   8   9   2       36.57       17.82     20.12 o 
   9   9   2      105.72      133.73     25.79 o 
  10   9   2        5.56        4.89     14.41 o 
 -11  10   2        0.10       -2.84     20.52 o 
 -10  10   2        4.11       11.75     20.25 o 
  -9  10   2      103.64       60.96     23.63 o 
  -8  10   2      285.55      308.64     30.72 o 
  -7  10   2        1.91       30.38     17.08 o 
  -6  10   2      107.84      113.88     22.75 o 
  -5  10   2        0.64        2.50     15.73 o 
  -4  10   2      388.25      368.66     30.38 o 
  -3  10   2      319.92      296.77     20.66 o 
  -2  10   2      866.91      971.94     30.90 o 
  -1  10   2       25.72       27.69     17.28 o 
   0  10   2      227.25      223.74     24.84 o 
   1  10   2      175.39      209.96     17.00 o 
   2  10   2      426.31      354.98     21.94 o 
   3  10   2      626.53      648.31     24.98 o 
   4  10   2       69.24       41.61     11.73 o 
   5  10   2      153.47      154.92     16.46 o 
   6  10   2        2.60       -5.33     15.80 o 
   7  10   2       40.23       35.10     17.28 o 
   8  10   2      303.02      332.81     34.90 o 
   9  10   2        0.23       -2.03     20.32 o 
 -10  11   2       45.92       16.27     22.41 o 
  -9  11   2        8.61       -5.94     18.90 o 
  -8  11   2      407.44      455.40     36.59 o 
  -7  11   2      103.56       53.80     20.59 o 
  -6  11   2      482.51      498.47     38.01 o 
  -5  11   2       35.00       24.24     18.23 o 
  -4  11   2       41.26        2.09     16.07 o 
  -3  11   2        1.86       16.47     16.88 o 
  -2  11   2       97.42      109.53     27.48 o 
  -1  11   2      751.18      789.42     29.01 o 
   0  11   2        9.13       -2.11     10.78 o 
   1  11   2      629.83      610.07     25.11 o 
   2  11   2      449.32      471.97     23.42 o 
   3  11   2      281.33      295.39     19.17 o 
   4  11   2       50.75       53.70     16.27 o 
   5  11   2      881.91      842.97     30.79 o 
   6  11   2        7.08       -6.14     16.54 o 
   7  11   2       54.60       73.11     21.74 o 
   8  11   2       87.62       70.88     24.51 o 
  -9  12   2       29.93       34.43     21.74 o 
  -8  12   2       25.75       18.36     20.79 o 
  -7  12   2       37.28       11.00     20.18 o 
  -6  12   2        5.97       23.76     20.18 o 
  -5  12   2       96.34       91.27     22.61 o 
  -4  12   2      132.63      136.77     25.11 o 
  -3  12   2       21.11       37.20     20.39 o 
  -2  12   2      280.02      307.38     22.98 o 
  -1  12   2       91.83       56.45     14.26 o 
   0  12   2        1.21      -15.51     18.43 o 
   1  12   2       50.43       62.93     13.56 o 
   2  12   2        0.04      -16.50     11.00 o 
   3  12   2       20.79       22.84     13.10 o 
   4  12   2       15.73        0.97     12.57 o 
   5  12   2       12.90       -3.11     13.34 o 
   6  12   2       58.78       53.53     22.68 o 
   7  12   2        1.32       -7.63     18.63 o 
  -8  13   2      167.87      158.03     32.13 o 
  -7  13   2        5.45      -24.78     19.44 o 
  -6  13   2       25.17       40.10     20.93 o 
  -5  13   2       30.58       39.69     21.47 o 
  -4  13   2       58.42       33.82     20.93 o 
  -3  13   2      181.43      193.81     30.24 o 
  -2  13   2       58.48       54.88     16.28 o 
  -1  13   2      323.28      346.99     23.06 o 
   0  13   2      318.76      332.65     23.64 o 
   1  13   2      731.29      759.04     32.64 o 
   2  13   2       58.89       45.12     14.51 o 
   3  13   2      255.86      272.10     22.35 o 
   4  13   2       40.53       34.41     15.31 o 
   5  13   2        0.60      -12.83     18.97 o 
   6  13   2      135.05      118.34     25.92 o 
  -6  14   2      297.47      248.09     34.63 o 
  -5  14   2        0.99      -22.82     21.20 o 
  -4  14   2        1.51       -7.90     21.33 o 
  -3  14   2        4.94      -29.97     20.05 o 
  -2  14   2       18.83       -7.98     14.54 o 
  -1  14   2        6.11      -15.30     14.49 o 
   0  14   2        7.63        1.18     16.34 o 
   1  14   2      142.67      145.00     20.21 o 
   2  14   2        0.27       -2.01     13.99 o 
   3  14   2       51.57       20.25     23.83 o 
   4  14   2        5.61        5.00     23.63 o 
  -3  15   2       29.99       -3.11     24.30 o 
  -2  15   2       57.05      100.92     28.76 o 
  -1  15   2       76.04       81.01     26.26 o 
   0  15   2        1.57       19.37     23.96 o 
   1  15   2       86.54       48.00     29.37 o 
   0 -16   3       50.24       38.55     26.26 o 
   1 -16   3      209.79      230.87     35.71 o 
   2 -16   3       89.46       44.22     26.67 o 
  -4 -15   3       22.09       11.41     22.61 o 
  -3 -15   3      111.40       36.25     25.99 o 
  -2 -15   3       11.67       -2.84     22.01 o 
  -1 -15   3      287.64      353.20     40.10 o 
   0 -15   3      124.30       91.13     27.21 o 
   1 -15   3      256.38      247.82     36.25 o 
   2 -15   3       71.25       86.81     26.94 o 
   3 -15   3       11.34       23.36     21.67 o 
   4 -15   3       88.13      132.65     29.77 o 
   5 -15   3       12.26       -4.19     22.34 o 
   6 -15   3      134.91      171.13     34.23 o 
  -6 -14   3        6.10       11.68     25.05 o 
  -5 -14   3       39.01       27.27     24.37 o 
  -4 -14   3       23.55       50.90     23.96 o 
  -3 -14   3      276.77      344.89     38.01 o 
  -2 -14   3       55.85       59.81     24.71 o 
  -1 -14   3      453.35      452.16     39.02 o 
   0 -14   3        0.32        3.78     19.91 o 
   1 -14   3      153.84      152.77     27.21 o 
   2 -14   3        1.85       10.94     20.39 o 
   3 -14   3      139.57       87.83     25.32 o 
   4 -14   3       45.61       48.81     24.64 o 
   5 -14   3      250.68      300.20     37.47 o 
   6 -14   3      177.85      212.51     31.32 o 
   7 -14   3      270.64      273.20     35.71 o 
  -7 -13   3       27.00       58.12     26.19 o 
  -6 -13   3       16.40      -27.64     18.43 o 
  -5 -13   3       51.81       49.21     22.75 o 
  -4 -13   3       11.48        9.18     19.58 o 
  -3 -13   3      154.81      151.01     29.64 o 
  -2 -13   3        3.57        6.62     19.24 o 
  -1 -13   3       29.81       35.04     19.10 o 
   0 -13   3       29.09        1.69     16.40 o 
   1 -13   3      159.87      190.03     28.22 o 
   2 -13   3      123.58      135.55     25.59 o 
   3 -13   3      125.52      120.43     26.06 o 
   4 -13   3      311.95      308.17     32.00 o 
   5 -13   3       11.72       -6.55     17.48 o 
   6 -13   3       36.56       14.78     20.52 o 
   7 -13   3      256.43      337.33     36.52 o 
   8 -13   3        0.08       18.50     19.64 o 
   9 -13   3       83.30       85.19     26.67 o 
  -8 -12   3        5.07      -33.69     23.56 o 
  -7 -12   3      489.55      547.62     42.26 o 
  -6 -12   3       36.05       33.42     23.49 o 
  -5 -12   3      354.60      379.66     33.15 o 
  -4 -12   3       41.45       25.86     18.23 o 
  -3 -12   3      236.03      207.45     28.62 o 
  -2 -12   3        1.36      -22.58     15.05 o 
  -1 -12   3      231.99      265.51     30.65 o 
   0 -12   3      209.14      200.56     28.96 o 
   1 -12   3      389.85      379.59     32.54 o 
   2 -12   3      364.06      388.10     32.74 o 
   3 -12   3       21.32       15.05     17.69 o 
   4 -12   3     2919.13     2856.56     89.24 o 
   5 -12   3        9.23       14.72     19.51 o 
   6 -12   3      425.32      456.48     37.06 o 
   7 -12   3      142.07      143.72     26.73 o 
   8 -12   3       72.99      112.60     25.38 o 
   9 -12   3      274.59      349.55     32.88 o 
  10 -12   3       17.55       38.75     21.26 o 
  -9 -11   3       29.99       28.22     20.86 o 
  -8 -11   3       44.20       44.15     23.15 o 
  -7 -11   3       76.73       48.94     20.05 o 
  -6 -11   3       10.55        4.86     17.62 o 
  -5 -11   3      947.07      952.39     47.12 o 
  -4 -11   3      497.68      529.12     36.18 o 
  -3 -11   3       14.31       -4.73     13.91 o 
  -2 -11   3      113.38      130.29     23.36 o 
  -1 -11   3        7.55        9.99     16.27 o 
   0 -11   3      131.58      110.91     22.34 o 
   1 -11   3       11.40      -15.66     14.31 o 
   2 -11   3     1110.26     1171.45     50.97 o 
   3 -11   3        1.02       16.40     15.80 o 
   4 -11   3      529.32      540.60     35.64 o 
   5 -11   3       60.23       77.70     20.32 o 
   6 -11   3      478.81      458.04     34.90 o 
   7 -11   3      334.65      387.56     31.39 o 
   8 -11   3        0.73        3.92     16.74 o 
   9 -11   3       66.78       68.72     23.69 o 
  10 -11   3        2.13        9.45     19.44 o 
  11 -11   3        3.84       34.36     24.37 o 
 -10 -10   3       11.27        8.16     13.66 o 
  -9 -10   3       11.29        7.97     19.85 o 
  -8 -10   3      210.23      238.58     20.58 o 
  -7 -10   3       26.92        6.75     18.02 o 
  -6 -10   3       30.00       62.71     20.18 o 
  -5 -10   3       57.92       59.81     19.44 o 
  -4 -10   3      162.18      150.95     23.63 o 
  -3 -10   3      294.53      320.86     27.81 o 
  -2 -10   3      239.00      253.29     26.40 o 
  -1 -10   3      383.48      355.18     17.61 o 
   0 -10   3     3737.00     3894.97     65.49 o 
   1 -10   3       74.82       31.86     16.27 o 
   2 -10   3      656.33      680.67     36.99 o 
   3 -10   3      247.05      274.01     26.13 o 
   4 -10   3      177.89      211.77     25.05 o 
   5 -10   3       13.22       14.31     15.26 o 
   6 -10   3       84.21      101.53     21.47 o 
   7 -10   3      260.42      260.78     27.00 o 
   8 -10   3      211.41      276.98     31.05 o 
   9 -10   3      148.11      133.73     23.36 o 
  10 -10   3        5.61      -25.42     16.94 o 
 -11  -9   3       60.36       91.94     27.34 o 
 -10  -9   3       56.54       19.85     20.72 o 
  -9  -9   3      138.78      166.94     25.52 o 
  -8  -9   3      132.12      131.64     24.10 o 
  -7  -9   3      708.20      687.02     38.55 o 
  -6  -9   3      110.49      126.92     14.05 o 
  -5  -9   3      194.02      194.02     16.84 o 
  -4  -9   3        0.81       19.24     19.31 o 
  -3  -9   3       14.99       27.31      8.67 o 
  -2  -9   3      896.80      823.83     23.30 o 
  -1  -9   3      311.54      270.95     14.65 o 
   0  -9   3      603.44      615.65     16.13 o 
   1  -9   3      950.64      939.71     24.94 o 
   2  -9   3     2655.01     2624.93     47.04 o 
   3  -9   3      313.77      331.16     16.08 o 
   4  -9   3       43.18       17.87     16.10 o 
   5  -9   3       12.45        4.12      9.02 o 
   6  -9   3       81.32       69.16     11.96 o 
   7  -9   3      262.85      332.22     19.81 o 
   8  -9   3        1.28      -13.15     13.57 o 
   9  -9   3      743.94      734.91     28.75 o 
  10  -9   3       28.91       31.75     14.58 o 
 -11  -8   3       44.29       66.80     16.79 o 
 -10  -8   3       50.04       62.04     21.53 o 
  -9  -8   3      133.06      165.32     25.79 o 
  -8  -8   3        2.39       -9.32     13.77 o 
  -7  -8   3      358.87      367.10     28.76 o 
  -6  -8   3      139.76      116.58     20.12 o 
  -5  -8   3      382.62      403.95     18.29 o 
  -4  -8   3      202.24      212.54     14.10 o 
  -3  -8   3     2617.88     2606.74     59.51 o 
  -2  -8   3       33.06       28.79      7.13 o 
  -1  -8   3      672.71      615.48     15.20 o 
   0  -8   3      112.65      105.78      7.80 o 
   1  -8   3      588.79      572.17     24.91 o 
   2  -8   3        6.34        4.25      6.11 o 
   3  -8   3       47.52       39.89      8.60 o 
   4  -8   3      169.79      191.74     28.39 o 
   5  -8   3       10.44       11.30      9.82 o 
   6  -8   3       35.74       25.64     10.00 o 
   7  -8   3     2108.81     2204.41     46.99 o 
   8  -8   3      301.70      333.40     19.25 o 
   9  -8   3       49.96       18.47     13.81 o 
  10  -8   3       15.32       -1.21     18.06 o 
  11  -8   3        8.72        1.49     18.97 o 
  12  -8   3       18.07        3.04     20.45 o 
 -12  -7   3       10.17      -11.21     19.24 o 
 -11  -7   3      187.01      198.54     21.07 o 
 -10  -7   3       24.97       70.81     20.59 o 
  -9  -7   3      102.22      116.72     22.34 o 
  -8  -7   3       15.92       12.62     14.58 o 
  -7  -7   3       73.51       80.47     18.36 o 
  -6  -7   3      228.64      258.62     23.22 o 
  -5  -7   3       43.23       35.51     13.77 o 
  -4  -7   3     2442.45     2254.20     63.19 o 
  -3  -7   3     1601.38     1600.74     31.53 o 
  -2  -7   3     6079.78     5833.83     81.80 o 
  -1  -7   3     1554.26     1721.65     25.92 o 
   0  -7   3      144.66      236.72      9.40 o 
   1  -7   3      430.32      439.02     14.98 o 
   2  -7   3        4.71       -3.70      5.40 o 
   3  -7   3     3463.98     3439.48     55.70 o 
   4  -7   3      888.16      903.23     24.44 o 
   5  -7   3     3559.52     3275.72     56.46 o 
   6  -7   3       33.65       24.95      8.96 o 
   7  -7   3     1235.87     1195.68     36.25 o 
   8  -7   3       13.78       -0.98      8.94 o 
   9  -7   3      613.20      594.62     46.04 o 
  10  -7   3      298.61      294.06     33.82 o 
  11  -7   3      127.29       88.84     26.33 o 
  12  -7   3       97.87       90.26     25.72 o 
  13  -7   3       66.99       61.63     26.19 o 
 -12  -6   3       13.96        0.88     19.78 o 
 -11  -6   3       97.05       97.60     16.76 o 
 -10  -6   3      161.21      201.17     27.27 o 
  -9  -6   3      706.27      755.88     39.63 o 
  -8  -6   3        7.53        8.37     13.91 o 
  -7  -6   3      365.12      370.82     27.41 o 
  -6  -6   3       69.40       60.70     10.69 o 
  -5  -6   3     2464.44     2364.43     64.60 o 
  -4  -6   3     5206.96     5172.39    111.66 o 
  -3  -6   3     1102.70     1012.11     28.76 o 
  -2  -6   3    22629.81    24029.97    340.44 o 
  -1  -6   3     1872.31     1809.82     95.72 o 
   0  -6   3     5704.41     5859.49    129.43 o 
   1  -6   3     1254.57     1192.24     24.81 o 
   2  -6   3     1944.15     1944.13     35.07 o 
   3  -6   3      591.63      555.33     17.62 o 
   4  -6   3     4096.45     4140.19     64.20 o 
   5  -6   3       56.61       74.58      9.49 o 
   6  -6   3      686.23      738.55     37.33 o 
   7  -6   3     1020.39     1014.24     28.80 o 
   8  -6   3       79.45       98.91     23.69 o 
   9  -6   3      241.96      227.59     17.11 o 
  10  -6   3        7.62        7.64     18.56 o 
  11  -6   3      252.94      191.52     28.69 o 
  12  -6   3      201.69      140.35     29.97 o 
  13  -6   3      158.38      114.29     31.12 o 
 -13  -5   3       27.42       25.45     23.83 o 
 -12  -5   3      238.65      288.83     24.45 o 
 -11  -5   3        1.31       -6.58     15.93 o 
 -10  -5   3       55.37       24.64     17.15 o 
  -9  -5   3      727.46      664.20     36.79 o 
  -8  -5   3        0.15       -0.20     12.62 o 
  -7  -5   3     3842.90     3649.16     89.72 o 
  -6  -5   3      787.71      840.87     35.10 o 
  -5  -5   3     1480.73     1342.51     44.01 o 
  -4  -5   3      542.13      584.00     27.27 o 
  -3  -5   3      795.30      760.80     29.50 o 
  -2  -5   3     4416.85     4438.02     61.99 o 
  -1  -5   3      677.69      730.55     18.45 o 
   0  -5   3       45.39       37.20      5.95 o 
   1  -5   3        3.54        6.86      8.34 o 
   2  -5   3       82.47       83.85      7.66 o 
   3  -5   3     1734.97     1704.71     36.56 o 
   4  -5   3     2006.97     1890.44     35.54 o 
   5  -5   3     1111.96     1130.70     31.19 o 
   6  -5   3      589.23      610.76     28.18 o 
   7  -5   3       59.46       67.14     10.64 o 
   8  -5   3      374.08      404.36     18.88 o 
   9  -5   3     2145.41     2028.09     44.61 o 
  10  -5   3        0.72       15.66     17.75 o 
  11  -5   3       36.03       30.31     21.60 o 
  12  -5   3      309.60      341.11     39.49 o 
  13  -5   3       27.99        9.79     21.26 o 
 -13  -4   3       87.33       74.80     27.14 o 
 -12  -4   3        4.16        2.34     13.40 o 
 -11  -4   3        0.77      -14.52     11.81 o 
 -10  -4   3       12.62       -2.77     15.86 o 
  -9  -4   3       56.00       59.54     16.74 o 
  -8  -4   3     1067.53     1138.71     44.08 o 
  -7  -4   3        0.67      -10.53     10.13 o 
  -6  -4   3      654.10      651.24     29.70 o 
  -5  -4   3      144.43      117.73     14.92 o 
  -4  -4   3      258.01      179.37     15.73 o 
  -3  -4   3      478.13      499.82     22.88 o 
  -2  -4   3    16811.12    16838.21    294.80 o 
  -1  -4   3     4636.99     4710.11     65.58 o 
   0  -4   3      261.00      328.55     16.30 o 
   1  -4   3       43.89       48.24      5.68 o 
   2  -4   3       59.49       37.89      5.66 o 
   3  -4   3     1670.15     1606.77     29.54 o 
   4  -4   3      222.91      240.76     11.89 o 
   5  -4   3     1852.65     1965.51     36.75 o 
   6  -4   3       24.72        3.90      7.46 o 
   7  -4   3        5.64       18.70      7.64 o 
   8  -4   3       36.62       21.91      9.41 o 
   9  -4   3        4.21        7.18     13.00 o 
  10  -4   3      424.55      517.04     35.71 o 
  11  -4   3       22.19       12.49     17.48 o 
  12  -4   3      224.53      166.07     31.19 o 
  13  -4   3        0.48        8.91     23.42 o 
 -13  -3   3        1.23        4.93     21.06 o 
 -12  -3   3       47.51       53.76     16.10 o 
 -11  -3   3      804.13      910.95     33.36 o 
 -10  -3   3       62.43       30.74     25.55 o 
  -9  -3   3     1108.14     1227.01     48.13 o 
  -8  -3   3      497.99      461.61     28.35 o 
  -7  -3   3      323.53      285.22     22.28 o 
  -6  -3   3        4.08       13.37      9.18 o 
  -5  -3   3      974.63     1168.21     38.01 o 
  -4  -3   3      450.85      645.70     25.59 o 
  -3  -3   3     2159.78     1999.22     49.15 o 
  -2  -3   3     1929.34     1615.98     41.04 o 
  -1  -3   3    17844.55    19410.06    235.67 o 
   0  -3   3     7319.21     7417.74    187.16 o 
   1  -3   3       50.67       46.72      5.36 o 
   2  -3   3     2315.03     2326.51     36.15 o 
   3  -3   3       13.81       24.95      5.18 o 
   4  -3   3     3578.10     3668.01    107.51 o 
   5  -3   3     5634.78     5980.82     83.64 o 
   6  -3   3      265.32      264.37     15.86 o 
   7  -3   3     1847.46     1765.03     35.62 o 
   8  -3   3      806.02      732.46     23.59 o 
   9  -3   3      350.81      318.56     16.77 o 
  10  -3   3      153.81      140.89     24.17 o 
  11  -3   3        0.85       -2.57     16.74 o 
  12  -3   3       19.46        8.37     19.37 o 
  13  -3   3       23.22       41.11     23.76 o 
 -14  -2   3       72.08      111.18     28.56 o 
 -13  -2   3       10.33       24.37     21.20 o 
 -12  -2   3       69.32      112.95     35.44 o 
 -11  -2   3      311.15      373.09     22.77 o 
 -10  -2   3      837.31      861.64     31.21 o 
  -9  -2   3       80.53      123.07     21.13 o 
  -8  -2   3     1338.49     1253.81     46.11 o 
  -7  -2   3      981.61     1101.11     40.17 o 
  -6  -2   3      546.99      590.42     28.02 o 
  -5  -2   3       67.66       46.78     10.26 o 
  -4  -2   3      484.14      364.20     19.10 o 
  -3  -2   3        1.63        8.17      7.22 o 
  -2  -2   3    10513.93    11023.16    194.96 o 
  -1  -2   3    35571.19    36570.18    532.87 o 
   0  -2   3      715.24      793.50     16.40 o 
   1  -2   3     5693.51     6014.93    132.92 o 
   2  -2   3       87.17      111.79      6.48 o 
   3  -2   3        4.05       -2.46      3.34 o 
   4  -2   3     2442.07     2405.85     38.06 o 
   5  -2   3     4173.97     4303.59     62.54 o 
   6  -2   3      842.48      798.20     35.74 o 
   7  -2   3     1886.30     1803.30     35.21 o 
   8  -2   3       72.50       52.29      8.93 o 
   9  -2   3      587.25      738.80     38.88 o 
  10  -2   3      209.08      208.06     27.07 o 
  11  -2   3        1.27       24.84     20.12 o 
  12  -2   3      335.88      362.58     36.99 o 
  13  -2   3        0.93       -7.97     20.32 o 
 -14  -1   3       31.43       15.80     24.51 o 
 -13  -1   3      164.97      188.26     21.77 o 
 -12  -1   3       86.93       68.92     15.20 o 
 -11  -1   3      111.52       88.00     15.70 o 
 -10  -1   3       77.00       47.93     17.15 o 
  -9  -1   3     1933.13     1768.75     58.12 o 
  -8  -1   3      872.38      847.89     37.33 o 
  -7  -1   3      781.19      746.22     33.08 o 
  -6  -1   3     1033.66     1026.78     36.52 o 
  -5  -1   3       59.24      130.22     14.04 o 
  -4  -1   3     6855.16     6219.69    119.96 o 
  -3  -1   3      148.98       92.75     10.87 o 
  -2  -1   3    12641.07    12952.57    225.34 o 
  -1  -1   3     3694.02     3848.37     51.84 o 
   0  -1   3     5242.55     5380.20     68.85 o 
   1  -1   3    11504.44    11008.19    136.05 o 
   2  -1   3    40861.76    42319.79    563.68 o 
   3  -1   3     2304.74     2129.67     34.29 o 
   4  -1   3     6691.50     6791.35     89.14 o 
   5  -1   3     7331.80     7495.37     99.01 o 
   6  -1   3       27.14       24.76     10.26 o 
   7  -1   3     3685.60     3681.37     57.92 o 
   8  -1   3      923.93      839.45     23.20 o 
   9  -1   3      140.28      154.59     24.17 o 
  10  -1   3       62.64       33.35     17.35 o 
  11  -1   3        0.92        8.51     18.56 o 
  12  -1   3      780.41      712.74     45.97 o 
  13  -1   3       21.38       15.39     22.82 o 
 -14   0   3       28.14       40.50     24.91 o 
 -13   0   3      327.84      374.11     24.86 o 
 -12   0   3        7.52        1.60     12.34 o 
 -11   0   3      982.84     1053.45     34.70 o 
 -10   0   3      370.13      372.27     47.52 o 
  -9   0   3      845.91      918.68     29.08 o 
  -8   0   3      732.15      663.73     32.88 o 
  -7   0   3       71.93      120.50     17.75 o 
  -6   0   3     3917.90     3699.99     84.32 o 
  -5   0   3     1024.57     1098.34     35.71 o 
  -4   0   3     3083.19     3083.11     68.32 o 
  -3   0   3     6474.31     6407.63    120.91 o 
  -2   0   3     3855.52     3835.34     75.41 o 
  -1   0   3    19093.00    19074.19    229.70 o 
   0   0   3      393.18      358.33     11.81 o 
   1   0   3    24217.18    24579.89    629.40 o 
   2   0   3     1488.78     1351.69     35.24 o 
   3   0   3     7549.92     7308.18    138.12 o 
   4   0   3     4200.31     4527.77    141.66 o 
   5   0   3     9145.15     8324.19    108.52 o 
   6   0   3      226.25      263.64     11.32 o 
   7   0   3      419.96      410.60     15.12 o 
   8   0   3      240.72      241.58     13.33 o 
   9   0   3       18.44        6.82     12.96 o 
  10   0   3      277.06      300.34     32.07 o 
  11   0   3       43.60       -5.20     16.88 o 
  12   0   3       98.39      144.53     29.97 o 
  13   0   3       64.51       48.67     23.56 o 
 -14   1   3        7.23       -7.56     24.03 o 
 -13   1   3        2.79        9.16     14.87 o 
 -12   1   3       54.55       51.06     20.62 o 
 -11   1   3        2.28      -15.08     10.07 o 
 -10   1   3      259.29      246.14     19.12 o 
  -9   1   3     2254.55     2379.66     76.76 o 
  -8   1   3      137.28      171.16     14.61 o 
  -7   1   3      319.55      323.63     22.14 o 
  -6   1   3      332.26      450.61     23.96 o 
  -5   1   3       11.87       10.13      7.83 o 
  -4   1   3     2062.29     2087.59     51.58 o 
  -3   1   3       94.11      110.44     11.27 o 
  -2   1   3       51.22       29.87     10.70 o 
  -1   1   3     5527.60     5421.82     70.72 o 
   0   1   3      277.73      254.57      7.98 o 
   1   1   3     2152.33     2119.20     25.31 o 
   2   1   3       47.46       64.50      7.93 o 
   3   1   3        6.77       -0.22      2.69 o 
   4   1   3     1680.76     1618.86     26.62 o 
   5   1   3      799.27      825.92     19.54 o 
   6   1   3     1576.95     1662.04     30.83 o 
   7   1   3      690.29      680.18     19.34 o 
   8   1   3      281.74      242.32     13.75 o 
   9   1   3      230.58      257.88     25.59 o 
  10   1   3      155.10      115.84     22.55 o 
  11   1   3      539.15      521.09     37.74 o 
  12   1   3       98.01       67.57     24.84 o 
  13   1   3       29.68       17.01     23.09 o 
 -14   2   3       10.41      -19.64     24.10 o 
 -13   2   3      109.05      141.33     41.48 o 
 -12   2   3       31.93       33.27     21.57 o 
 -11   2   3        1.60        3.12     10.26 o 
 -10   2   3      406.31      413.97     21.15 o 
  -9   2   3        2.33        3.12     17.82 o 
  -8   2   3     1132.12     1149.39     43.61 o 
  -7   2   3     1912.98     1992.73     40.52 o 
  -6   2   3     1482.32     1330.36     43.47 o 
  -5   2   3      244.52      254.57     18.02 o 
  -4   2   3     1775.15     1723.52     46.11 o 
  -3   2   3     6380.31     6246.90    119.76 o 
  -2   2   3     3871.06     3819.99     59.84 o 
  -1   2   3     6500.28     6759.40     87.88 o 
   0   2   3     7847.85     7805.51     99.41 o 
   1   2   3    50034.48    49618.32    757.54 o 
   2   2   3     5834.89     6266.19     96.10 o 
   3   2   3      332.81      297.02      9.49 o 
   4   2   3       14.99       20.37      4.49 o 
   5   2   3      683.82      680.41     16.84 o 
   6   2   3     1191.74     1101.07     28.66 o 
   7   2   3       21.51        2.02      6.58 o 
   8   2   3     2189.48     2063.35     65.21 o 
   9   2   3       18.51        4.86     14.92 o 
  10   2   3      492.72      464.92     34.16 o 
  11   2   3       23.42       29.77     19.10 o 
  12   2   3      304.71      315.87     37.53 o 
  13   2   3        0.69       27.27     23.29 o 
 -14   3   3       10.56       10.65     16.83 o 
 -13   3   3      101.82       97.63     22.24 o 
 -12   3   3       37.46       28.83     13.91 o 
 -11   3   3      218.82      223.72     29.74 o 
 -10   3   3      165.72      139.44     15.71 o 
  -9   3   3       36.32       38.30     30.85 o 
  -8   3   3      878.03      790.83     33.92 o 
  -7   3   3      316.20      368.05     22.38 o 
  -6   3   3      881.04      862.50     23.27 o 
  -5   3   3       58.73       29.70     10.40 o 
  -4   3   3      784.32      888.60     31.53 o 
  -3   3   3      159.59      203.87     15.80 o 
  -2   3   3       38.33       62.18     10.80 o 
  -1   3   3     2523.01     2381.95     39.69 o 
   0   3   3        6.68       -3.72      3.76 o 
   1   3   3      159.19      193.27      9.00 o 
   2   3   3     1842.25     1826.13     24.81 o 
   3   3   3      319.45      315.51     10.76 o 
   4   3   3      780.31      908.60     19.78 o 
   5   3   3        5.40        9.09      5.30 o 
   6   3   3     1541.22     1568.95     31.04 o 
   7   3   3      187.37      208.29     13.84 o 
   8   3   3       14.27       13.03     14.18 o 
   9   3   3       20.65      -14.11     12.29 o 
  10   3   3      264.20      279.41     31.32 o 
  11   3   3      262.33      275.16     33.28 o 
  12   3   3        0.99       -7.70     18.77 o 
  13   3   3       89.80       48.81     24.51 o 
 -13   4   3        7.08      -10.53     14.33 o 
 -12   4   3      353.15      363.77     29.53 o 
 -11   4   3      227.13      246.04     30.82 o 
 -10   4   3      543.64      505.94     23.53 o 
  -9   4   3      339.57      289.79     18.02 o 
  -8   4   3      533.47      486.13     34.36 o 
  -7   4   3     1018.66      982.48     26.62 o 
  -6   4   3       42.86       34.35      8.00 o 
  -5   4   3      437.94      495.64     16.35 o 
  -4   4   3       95.72      104.53      8.47 o 
  -3   4   3    15128.47    15235.53    272.19 o 
  -2   4   3       37.49       44.93     10.50 o 
  -1   4   3     3972.76     3744.01     56.21 o 
   0   4   3     2448.90     2394.60     39.37 o 
   1   4   3     3958.03     4355.55     82.39 o 
   2   4   3      908.84      983.06     18.52 o 
   3   4   3      177.44      225.57      8.99 o 
   4   4   3      573.02      452.31     14.57 o 
   5   4   3       18.40        6.00      5.76 o 
   6   4   3     1330.69     1424.37     30.36 o 
   7   4   3      128.01      142.88     12.18 o 
   8   4   3     2065.18     2031.89     65.35 o 
   9   4   3        7.27       -9.65     13.91 o 
  10   4   3      226.57      212.98     29.03 o 
  11   4   3        0.74      -21.80     16.74 o 
  12   4   3        0.12       -6.01     19.44 o 
  13   4   3       12.93        8.78     26.19 o 
 -13   5   3        0.31       15.94     15.80 o 
 -12   5   3      235.90      278.08     23.04 o 
 -11   5   3        9.78        6.96     12.17 o 
 -10   5   3     1259.94     1288.42     36.80 o 
  -9   5   3       19.63       27.40     10.57 o 
  -8   5   3      379.38      398.55     18.64 o 
  -7   5   3      671.06      692.74     22.60 o 
  -6   5   3     3107.75     2944.64     50.90 o 
  -5   5   3     1752.63     1789.50     34.40 o 
  -4   5   3      135.80      106.70      8.83 o 
  -3   5   3     1377.65     1423.71     31.27 o 
  -2   5   3        4.26       -5.07      5.37 o 
  -1   5   3     4476.99     4243.85     64.16 o 
   0   5   3     1373.27     1274.11     27.18 o 
   1   5   3     1182.56     1151.75     41.79 o 
   2   5   3       66.13       96.06      8.40 o 
   3   5   3      332.19      361.71     14.37 o 
   4   5   3      412.89      384.98     12.29 o 
   5   5   3      393.83      326.11     14.34 o 
   6   5   3     1681.90     1728.19     38.41 o 
   7   5   3      119.46      114.30     11.77 o 
   8   5   3      210.87      245.59     25.05 o 
   9   5   3       90.08       68.52     18.83 o 
  10   5   3       16.49        6.08     18.77 o 
  11   5   3       17.20       13.84     22.48 o 
  12   5   3       33.55        7.56     20.12 o 
 -13   6   3      120.93      177.07     30.85 o 
 -12   6   3        1.66      -14.04     19.85 o 
 -11   6   3        8.87        6.01     12.46 o 
 -10   6   3        1.38       -5.93     11.43 o 
  -9   6   3       28.99       18.48     15.86 o 
  -8   6   3     1190.38     1163.83     32.21 o 
  -7   6   3       18.04       16.10      9.25 o 
  -6   6   3     1692.93     1742.21     36.23 o 
  -5   6   3        9.72        1.70      7.70 o 
  -4   6   3     7244.75     7462.97    101.39 o 
  -3   6   3     1045.76     1080.65     34.02 o 
  -2   6   3      469.88      396.33     37.23 o 
  -1   6   3      117.26       89.54      9.76 o 
   0   6   3      129.94      145.16     11.24 o 
   1   6   3      265.06      288.14     13.68 o 
   2   6   3      172.16      165.64      8.54 o 
   3   6   3     3944.35     4235.24     52.80 o 
   4   6   3       21.28       26.33      8.12 o 
   5   6   3        9.43        9.68      7.47 o 
   6   6   3       27.43       15.50      8.68 o 
   7   6   3        6.35       15.59     12.76 o 
   8   6   3       31.14       41.25     15.73 o 
   9   6   3       78.38       50.16     20.12 o 
  10   6   3       18.35       20.52     20.52 o 
  11   6   3       40.71       17.35     23.02 o 
  12   6   3       18.09       23.83     23.36 o 
 -12   7   3       20.55       44.76     20.05 o 
 -11   7   3      105.00       85.87     21.94 o 
 -10   7   3       58.30       41.38     18.09 o 
  -9   7   3       48.93       28.29     15.46 o 
  -8   7   3       64.60       72.37     18.09 o 
  -7   7   3      285.76      296.63     25.99 o 
  -6   7   3     1022.82      972.78     43.27 o 
  -5   7   3      543.84      544.38     32.67 o 
  -4   7   3      933.97      871.85     39.02 o 
  -3   7   3     3646.07     3737.41     64.44 o 
  -2   7   3       81.24       69.07     10.71 o 
  -1   7   3        2.98        6.48      7.35 o 
   0   7   3     3419.85     3583.41     59.95 o 
   1   7   3      515.42      556.09     19.92 o 
   2   7   3     6193.08     6140.30     71.11 o 
   3   7   3       54.40       67.77      7.65 o 
   4   7   3      563.31      587.86     16.34 o 
   5   7   3       72.44       58.90      8.53 o 
   6   7   3       94.50      107.45     29.03 o 
   7   7   3       34.71       27.43     11.25 o 
   8   7   3       94.72      119.22     21.80 o 
   9   7   3       65.48       53.80     21.80 o 
  10   7   3        5.22       -9.99     18.09 o 
  11   7   3      168.24      176.94     29.16 o 
 -12   8   3       60.10      104.70     24.71 o 
 -11   8   3        2.65        0.07     18.77 o 
 -10   8   3      113.93      198.40     29.64 o 
  -9   8   3       52.60       78.58     21.13 o 
  -8   8   3      199.51      251.80     28.89 o 
  -7   8   3       72.97       56.84     18.36 o 
  -6   8   3      548.15      538.57     34.23 o 
  -5   8   3      553.56      586.64     34.02 o 
  -4   8   3        0.13        5.33     13.03 o 
  -3   8   3      194.62      206.36     23.90 o 
  -2   8   3      126.18      162.74     17.55 o 
  -1   8   3     1836.48     1964.23     42.03 o 
   0   8   3      686.63      677.37     23.30 o 
   1   8   3      497.13      502.58     20.45 o 
   2   8   3        0.40       -0.67      8.57 o 
   3   8   3      287.14      273.17     16.56 o 
   4   8   3      423.25      394.33     18.53 o 
   5   8   3      610.25      610.49     20.11 o 
   6   8   3        3.62        6.02     13.06 o 
   7   8   3       32.72       21.76     11.91 o 
   8   8   3      156.01      153.13     17.91 o 
   9   8   3       19.09       24.22     14.58 o 
  10   8   3      122.64      127.59     26.46 o 
  11   8   3       15.55       23.76     22.07 o 
 -11   9   3       10.10       -3.85     21.13 o 
 -10   9   3       70.26       76.42     22.68 o 
  -9   9   3      106.40      128.20     25.25 o 
  -8   9   3      245.84      234.52     30.11 o 
  -7   9   3      664.39      625.45     38.28 o 
  -6   9   3       66.22       57.04     18.02 o 
  -5   9   3      170.49      189.49     25.25 o 
  -4   9   3      214.02      214.27     24.84 o 
  -3   9   3      160.14      184.59     17.58 o 
  -2   9   3      153.69      173.61     16.63 o 
  -1   9   3        0.62       -4.29      8.69 o 
   0   9   3      486.88      520.07     25.45 o 
   1   9   3       33.60       26.50      9.81 o 
   2   9   3      117.58      151.54     14.96 o 
   3   9   3        0.25        0.49      8.53 o 
   4   9   3      326.28      327.04     18.97 o 
   5   9   3       46.54       21.33     19.44 o 
   6   9   3        1.73       -1.55     15.66 o 
   7   9   3      129.17      140.68     25.45 o 
   8   9   3      129.12      141.63     27.75 o 
   9   9   3      267.81      280.36     33.96 o 
  10   9   3      137.20      137.24     29.84 o 
 -11  10   3       35.17       30.72     22.01 o 
 -10  10   3       48.67       54.55     21.60 o 
  -9  10   3      109.19      110.24     25.38 o 
  -8  10   3       38.34       36.45     20.52 o 
  -7  10   3      118.91      123.67     23.29 o 
  -6  10   3       35.32       26.73     17.48 o 
  -5  10   3      621.39      632.81     38.34 o 
  -4  10   3      422.43      425.23     32.34 o 
  -3  10   3        6.51       -6.16     11.23 o 
  -2  10   3      762.74      708.49     53.26 o 
  -1  10   3      162.86      184.21     17.30 o 
   0  10   3      915.16      920.61     30.85 o 
   1  10   3       53.85       54.70     12.70 o 
   2  10   3      442.53      450.11     22.32 o 
   3  10   3       24.87        5.29     10.17 o 
   4  10   3       77.58       72.28     14.99 o 
   5  10   3       11.96       15.04     12.62 o 
   6  10   3      198.85      246.20     28.42 o 
   7  10   3      404.22      415.24     34.36 o 
   8  10   3       27.42        6.21     20.05 o 
   9  10   3       50.59       39.22     21.40 o 
 -10  11   3      137.78      176.19     31.66 o 
  -9  11   3        2.51       -2.23     19.91 o 
  -8  11   3      195.22      146.22     27.14 o 
  -7  11   3      178.56      171.13     28.22 o 
  -6  11   3       27.17       16.34     17.82 o 
  -5  11   3       60.24       38.41     21.06 o 
  -4  11   3      429.89      456.08     34.70 o 
  -3  11   3      304.91      311.03     24.98 o 
  -2  11   3      166.11      141.36     17.34 o 
  -1  11   3      194.65      216.77     19.24 o 
   0  11   3      105.29       68.74     13.51 o 
   1  11   3       34.73       33.67     12.28 o 
   2  11   3        1.37       -5.13     11.00 o 
   3  11   3       14.23       12.59     11.71 o 
   4  11   3      185.10      193.16     18.47 o 
   5  11   3       91.97       99.78     22.07 o 
   6  11   3      145.60      183.15     25.52 o 
   7  11   3       87.32       95.45     23.96 o 
   8  11   3       35.93       35.78     19.71 o 
  -9  12   3       40.62       37.20     24.51 o 
  -8  12   3       14.42       40.37     22.34 o 
  -7  12   3       10.25       10.13     21.87 o 
  -6  12   3      143.63      150.81     27.41 o 
  -5  12   3      350.59      371.56     32.88 o 
  -4  12   3      412.32      391.41     33.42 o 
  -3  12   3      297.38      287.69     23.49 o 
  -2  12   3      271.50      276.37     22.48 o 
  -1  12   3      420.60      370.98     23.07 o 
   0  12   3       50.72       36.80     16.67 o 
   1  12   3      140.11       98.47     15.96 o 
   2  12   3        0.16       13.57     36.69 o 
   3  12   3       10.53       -0.62     12.89 o 
   4  12   3        4.61       10.99     13.48 o 
   5  12   3      110.50      158.84     25.92 o 
   6  12   3        4.97       22.68     19.37 o 
   7  12   3      176.35      182.00     29.84 o 
  -7  13   3      418.97      427.25     38.55 o 
  -6  13   3        2.84       26.67     21.33 o 
  -5  13   3       50.01      101.26     25.11 o 
  -4  13   3       21.86       11.00     20.32 o 
  -3  13   3       10.21        0.00     19.10 o 
  -2  13   3        0.44        1.68     13.26 o 
  -1  13   3       18.78       -2.38     13.79 o 
   0  13   3      303.46      380.82     24.76 o 
   1  13   3        3.57        4.81     13.77 o 
   2  13   3      233.66      259.47     45.23 o 
   3  13   3       17.95       17.22     14.63 o 
   4  13   3      155.51      188.55     30.58 o 
   5  13   3       53.15      115.84     26.80 o 
  -6  14   3       24.21       43.61     24.64 o 
  -5  14   3      252.40      280.15     36.59 o 
  -4  14   3        1.35      -15.86     21.47 o 
  -3  14   3      182.31      153.78     30.04 o 
  -2  14   3        9.56       16.83     28.05 o 
  -1  14   3       25.92       22.51     16.63 o 
   0  14   3       13.18        8.23     27.07 o 
   1  14   3       12.94       -6.98     15.36 o 
   2  14   3      324.53      325.84     26.28 o 
   3  14   3       20.81       31.23     17.96 o 
   0 -16   4        0.23        6.55     24.30 o 
   1 -16   4      175.35      155.81     32.34 o 
   2 -16   4       70.59      104.77     28.49 o 
  -4 -15   4      140.66      149.73     33.75 o 
  -3 -15   4        9.27      -18.36     22.01 o 
  -2 -15   4      195.55      168.63     32.07 o 
  -1 -15   4       33.43       12.62     22.48 o 
   0 -15   4       83.08      111.99     29.91 o 
   1 -15   4      129.55      112.87     26.33 o 
   2 -15   4      122.27      109.63     28.35 o 
   3 -15   4      155.88      156.35     32.61 o 
   4 -15   4      158.16      203.40     34.83 o 
   5 -15   4      141.97      173.09     33.01 o 
   6 -15   4        0.16       25.38     24.51 o 
  -6 -14   4      106.27       47.12     24.10 o 
  -5 -14   4       51.55       76.22     26.13 o 
  -4 -14   4       75.44       59.14     24.17 o 
  -3 -14   4       18.97       13.23     20.18 o 
  -2 -14   4       72.17       23.63     22.41 o 
  -1 -14   4       10.64       12.35     20.79 o 
   0 -14   4      383.28      410.85     36.25 o 
   1 -14   4        1.81       -7.49     18.50 o 
   2 -14   4      672.01      611.21     43.14 o 
   3 -14   4      157.72      174.24     30.92 o 
   4 -14   4      238.20      323.63     38.68 o 
   5 -14   4        5.31       -0.54     21.26 o 
   6 -14   4       70.20      108.08     27.07 o 
   7 -14   4        6.26       13.84     22.82 o 
  -7 -13   4       25.38      -13.23     23.49 o 
  -6 -13   4      114.09      126.91     28.89 o 
  -5 -13   4        2.80        5.94     19.04 o 
  -4 -13   4        3.34       -8.71     19.44 o 
  -3 -13   4      255.95      225.27     32.07 o 
  -2 -13   4        0.21      -23.83     17.69 o 
  -1 -13   4      305.85      304.73     31.32 o 
   0 -13   4        2.89       18.36     17.15 o 
   1 -13   4        1.94       15.59     18.43 o 
   2 -13   4      108.71      116.72     25.99 o 
   3 -13   4       26.89       37.94     21.74 o 
   4 -13   4       34.64       65.21     23.09 o 
   5 -13   4      268.03      275.63     34.77 o 
   6 -13   4      101.69      117.93     26.19 o 
   7 -13   4       11.85       22.41     22.75 o 
   8 -13   4       74.10      131.50     26.60 o 
   9 -13   4        0.74       31.59     24.64 o 
  -8 -12   4       71.29        8.78     23.90 o 
  -7 -12   4        8.26        7.36     21.47 o 
  -6 -12   4      110.19      112.06     28.69 o 
  -5 -12   4        8.87       -5.81     18.16 o 
  -4 -12   4        1.98       19.17     19.64 o 
  -3 -12   4      104.88      120.64     23.90 o 
  -2 -12   4      367.54      420.84     33.75 o 
  -1 -12   4      151.71      150.47     24.98 o 
   0 -12   4      149.48      124.69     22.82 o 
   1 -12   4       34.19       18.56     17.48 o 
   2 -12   4      252.30      306.35     31.66 o 
   3 -12   4       48.86       56.50     19.85 o 
   4 -12   4      189.03      191.72     28.42 o 
   5 -12   4      163.27      176.94     27.34 o 
   6 -12   4       29.00        9.99     18.70 o 
   7 -12   4      253.59      290.15     32.54 o 
   8 -12   4      120.45      108.48     24.10 o 
   9 -12   4      105.38      102.07     26.46 o 
  10 -12   4       12.63       22.48     22.21 o 
  -9 -11   4       97.71      113.34     26.19 o 
  -8 -11   4       51.62       51.76     15.94 o 
  -7 -11   4       30.88       17.96     18.77 o 
  -5 -11   4       96.57       99.30     23.36 o 
  -4 -11   4     1234.45     1129.60     50.90 o 
  -3 -11   4      335.93      331.93     29.03 o 
  -2 -11   4     1049.17     1023.95     47.59 o 
  -1 -11   4      342.80      298.25     28.83 o 
   0 -11   4      378.73      369.67     29.84 o 
   1 -11   4      295.04      322.48     29.70 o 
   2 -11   4      558.02      603.65     36.79 o 
   3 -11   4      502.92      482.27     35.10 o 
   4 -11   4        3.36       11.34     16.07 o 
   5 -11   4      998.93     1039.41     48.61 o 
   6 -11   4      238.09      283.46     27.68 o 
   7 -11   4       38.46        5.74     16.13 o 
   8 -11   4       83.13      111.72     22.88 o 
   9 -11   4       45.66       20.12     19.71 o 
  10 -11   4       44.89       68.52     22.68 o 
 -10 -10   4       21.31       41.31     21.20 o 
  -9 -10   4       31.37       44.69     23.42 o 
  -8 -10   4      108.05       99.57     23.22 o 
  -7 -10   4        6.59        0.14     18.02 o 
  -6 -10   4       24.91       28.89     18.56 o 
  -5 -10   4       86.90      106.19     21.94 o 
  -4 -10   4      213.97      161.27     24.17 o 
  -3 -10   4       87.04       83.37     19.10 o 
  -2 -10   4      620.75      630.11     36.86 o 
  -1 -10   4      416.22      375.00     29.16 o 
   0 -10   4       70.24       35.14     18.94 o 
   1 -10   4     1948.88     2019.56     41.85 o 
   2 -10   4        0.90       -9.65     10.63 o 
   3 -10   4      336.68      402.72     18.98 o 
   4 -10   4      924.70      967.26     28.52 o 
   5 -10   4      730.40      735.51     33.01 o 
   6 -10   4       99.74      103.08     21.33 o 
   7 -10   4        0.03       -9.79     14.38 o 
   8 -10   4      364.53      412.20     30.58 o 
   9 -10   4      110.76      152.97     24.71 o 
  10 -10   4      398.25      381.08     33.89 o 
 -11  -9   4      125.73      108.42     24.57 o 
 -10  -9   4       78.17       91.81     25.11 o 
  -9  -9   4      185.95      152.09     25.59 o 
  -8  -9   4        1.21       17.28     15.66 o 
  -7  -9   4       77.36       39.56     17.82 o 
  -6  -9   4     2180.35     2078.07     68.99 o 
  -5  -9   4       68.17       62.51     18.77 o 
  -4  -9   4     4989.20     4883.26    116.38 o 
  -3  -9   4       65.32       89.72     18.09 o 
  -2  -9   4     1941.95     1974.04     62.17 o 
  -1  -9   4        0.93       -2.67      5.87 o 
   0  -9   4      223.56      214.69     14.23 o 
   1  -9   4     2951.53     2992.19     52.71 o 
   2  -9   4        9.28       12.31      8.04 o 
   3  -9   4     3666.56     4002.44    144.70 o 
   4  -9   4      122.90      133.09     43.98 o 
   5  -9   4     1697.25     1760.22     40.09 o 
   6  -9   4       38.78       20.85     10.85 o 
   7  -9   4      237.93      244.28     19.23 o 
   8  -9   4       35.99       44.33     12.56 o 
   9  -9   4       28.65       21.70     28.99 o 
  10  -9   4      350.38      342.19     33.96 o 
  11  -9   4       11.83       26.19     21.60 o 
  12  -9   4      354.58      430.36     40.77 o 
 -11  -8   4       39.86        9.99     21.67 o 
 -10  -8   4       20.40        2.03     18.63 o 
  -9  -8   4      126.38      119.15     22.61 o 
  -8  -8   4       97.93      135.42     23.42 o 
  -7  -8   4       14.77       23.15     15.12 o 
  -6  -8   4       25.29       27.21     16.61 o 
  -5  -8   4      375.20      409.23     28.96 o 
  -4  -8   4     1204.72     1160.36     37.30 o 
  -3  -8   4      579.71      587.74     18.23 o 
  -2  -8   4       22.00        9.52      6.11 o 
  -1  -8   4        2.48       -3.28      4.57 o 
   0  -8   4      453.13      421.98     26.46 o 
   1  -8   4      100.93       95.81     10.05 o 
   2  -8   4       39.37       58.85      9.24 o 
   3  -8   4     3053.64     3288.51     81.58 o 
   4  -8   4        5.97        9.55     10.94 o 
   5  -8   4      418.16      432.95     19.35 o 
   6  -8   4      822.65      826.78     40.98 o 
   7  -8   4      148.26      163.01     15.44 o 
   8  -8   4       61.11       47.19     12.43 o 
   9  -8   4      171.22      192.23     32.17 o 
  10  -8   4       10.37        0.34     18.56 o 
  11  -8   4       48.94       19.78     20.12 o 
  12  -8   4        1.81       29.43     22.82 o 
 -12  -7   4        0.48       -5.18     15.83 o 
 -11  -7   4        2.29       10.60     19.24 o 
 -10  -7   4      138.33      169.51     25.52 o 
  -9  -7   4       21.04       49.42     19.24 o 
  -8  -7   4      631.41      763.23     39.90 o 
  -7  -7   4       55.92       60.89     16.88 o 
  -6  -7   4      810.47      801.31     38.75 o 
  -5  -7   4       11.30       -7.49     12.69 o 
  -4  -7   4        9.15       12.08     12.56 o 
  -3  -7   4     8170.72     8585.91    114.98 o 
  -2  -7   4      751.22      620.41     23.26 o 
  -1  -7   4      363.12      281.71      9.50 o 
   0  -7   4      876.02      945.12     23.47 o 
   1  -7   4     1018.23     1009.23     24.34 o 
   2  -7   4      532.73      484.31     27.10 o 
   3  -7   4      479.48      469.69     17.50 o 
   4  -7   4      173.77      184.72     13.20 o 
   5  -7   4      182.35      174.91     36.86 o 
   6  -7   4       93.79       93.13     12.47 o 
   7  -7   4       27.03        6.94      9.35 o 
   8  -7   4      203.54      268.24     18.39 o 
   9  -7   4       79.08       57.14     13.97 o 
  10  -7   4      406.26      356.84     32.20 o 
  11  -7   4       90.47       61.70     23.56 o 
  12  -7   4        5.47       -6.21     20.72 o 
 -12  -6   4       38.97       87.98     39.29 o 
 -11  -6   4      241.40      314.72     31.46 o 
 -10  -6   4      293.29      295.01     30.18 o 
  -9  -6   4      290.07      286.84     26.06 o 
  -8  -6   4      217.88      249.24     25.65 o 
  -7  -6   4      509.88      506.51     30.85 o 
  -6  -6   4     1470.05     1415.49     49.48 o 
  -5  -6   4      553.58      554.71     29.43 o 
  -4  -6   4      590.42      462.90     26.60 o 
  -3  -6   4     3173.46     3342.21     79.52 o 
  -2  -6   4        4.53        8.77      5.33 o 
  -1  -6   4     9155.72     9508.98    200.60 o 
   0  -6   4      140.58      111.21      9.47 o 
   1  -6   4     3303.50     3201.56     50.84 o 
   2  -6   4     1235.28     1311.95     27.61 o 
   3  -6   4     1889.01     1959.28     37.18 o 
   4  -6   4     1218.96     1357.08     44.08 o 
   5  -6   4        2.38       -6.00      6.38 o 
   6  -6   4       15.30        7.77      8.10 o 
   7  -6   4      835.40      903.61     78.54 o 
   8  -6   4       73.20       48.90     10.88 o 
   9  -6   4       48.66       42.27     12.35 o 
  10  -6   4      758.36      761.34     43.54 o 
  11  -6   4      106.57       96.81     24.51 o 
  12  -6   4      139.47      115.44     27.95 o 
  13  -6   4       58.04       39.42     27.68 o 
 -13  -5   4        8.26       34.56     21.60 o 
 -12  -5   4        8.93        3.00     14.70 o 
 -11  -5   4       34.30        9.11     20.32 o 
 -10  -5   4       66.16       45.90     18.90 o 
  -9  -5   4      211.47      238.16     24.71 o 
  -8  -5   4       56.43       57.11     17.62 o 
  -7  -5   4      118.57      140.48     19.71 o 
  -6  -5   4      126.95      159.18     19.91 o 
  -5  -5   4      837.44      852.34     34.90 o 
  -4  -5   4     2933.33     2968.96     72.64 o 
  -3  -5   4      959.73      885.35     33.08 o 
  -2  -5   4      776.27      853.86     34.77 o 
  -1  -5   4     5921.76     6480.33    115.07 o 
   0  -5   4        8.73        3.48      4.61 o 
   1  -5   4     1362.83     1483.00     28.40 o 
   2  -5   4     2913.16     3174.33     49.55 o 
   3  -5   4       90.36       73.34      8.32 o 
   4  -5   4     4954.83     4938.23     77.84 o 
   5  -5   4        1.94      -10.38      6.92 o 
   6  -5   4     2590.98     2587.64     63.15 o 
   7  -5   4      111.95      133.00     12.34 o 
   8  -5   4       10.65       -2.06      8.49 o 
   9  -5   4      151.35      160.49     15.24 o 
  10  -5   4      180.09      199.55     28.08 o 
  11  -5   4      354.39      358.06     34.77 o 
  12  -5   4        1.79      -25.11     19.64 o 
  13  -5   4       94.45       97.55     29.10 o 
 -13  -4   4        8.44        1.86     15.82 o 
 -12  -4   4        6.92       -5.04     14.42 o 
 -11  -4   4       37.62       25.72     18.83 o 
 -10  -4   4      837.71      879.89     43.54 o 
  -9  -4   4        9.88       17.96     14.58 o 
  -8  -4   4      504.63      566.52     33.69 o 
  -7  -4   4      590.14      612.22     31.59 o 
  -6  -4   4       63.49       49.62     13.64 o 
  -5  -4   4     2895.96     2675.17     67.51 o 
  -4  -4   4      142.48      176.80     16.00 o 
  -3  -4   4    10708.72    11171.47    205.02 o 
  -2  -4   4      221.83      327.32     13.57 o 
  -1  -4   4     4724.81     5181.47     72.12 o 
   0  -4   4      890.72     1010.48     21.15 o 
   1  -4   4     3539.16     3523.93     74.53 o 
   2  -4   4     1346.56     1395.29     26.50 o 
   3  -4   4     1458.95     1665.66     30.79 o 
   4  -4   4    15391.83    16141.93    202.64 o 
   5  -4   4       91.58       98.73      9.32 o 
   6  -4   4     3321.71     3261.68     54.25 o 
   7  -4   4      444.53      462.32     18.11 o 
   8  -4   4     2259.13     2314.45     45.39 o 
   9  -4   4       18.76       33.21     16.88 o 
  10  -4   4      838.80      794.49     44.22 o 
  11  -4   4      695.42      606.89     41.79 o 
  12  -4   4      577.38      490.57     39.83 o 
  13  -4   4      270.04      264.15     37.06 o 
 -13  -3   4       44.50       21.03     16.23 o 
 -12  -3   4      242.17      295.95     24.15 o 
 -11  -3   4      237.00      275.27     21.23 o 
 -10  -3   4      227.25      198.61     27.88 o 
  -9  -3   4       36.39       13.91     16.54 o 
  -8  -3   4      341.06      301.55     24.71 o 
  -7  -3   4       59.65       37.33     13.70 o 
  -6  -3   4     1055.57     1070.73     38.82 o 
  -5  -3   4      179.95      204.61     17.35 o 
  -4  -3   4     1524.21     1388.21     41.04 o 
  -3  -3   4       46.45       36.86      9.05 o 
  -2  -3   4     2194.18     2174.67     36.61 o 
  -1  -3   4     2231.81     2450.49     38.62 o 
   0  -3   4      302.26      316.77     10.81 o 
   1  -3   4      337.92      292.31     20.96 o 
   2  -3   4      615.43      563.38     14.64 o 
   3  -3   4     9311.64     9837.77    126.14 o 
   4  -3   4     5660.97     5919.60     81.57 o 
   5  -3   4     2749.50     2771.30     96.67 o 
   6  -3   4      171.72      177.92     11.52 o 
   7  -3   4      501.50      492.69     17.43 o 
   8  -3   4       39.84       47.18      9.22 o 
   9  -3   4     1241.35     1153.36     50.36 o 
  10  -3   4      129.14      116.52     23.42 o 
  11  -3   4        8.46      -23.49     15.66 o 
  12  -3   4        7.23       26.87     23.09 o 
  13  -3   4       21.24       -8.84     20.52 o 
 -13  -2   4       71.52       78.98     17.84 o 
 -12  -2   4        0.16       11.45     18.19 o 
 -11  -2   4       72.98      110.41     17.12 o 
 -10  -2   4       95.21      170.39     25.59 o 
  -9  -2   4      141.37      152.09     22.48 o 
  -8  -2   4      605.00      662.04     34.50 o 
  -7  -2   4     2994.87     2897.33     75.20 o 
  -6  -2   4      586.35      614.25     28.62 o 
  -5  -2   4     2269.19     2235.63     58.19 o 
  -3  -2   4      238.13      242.28     15.53 o 
  -2  -2   4     2485.10     2335.00     53.87 o 
  -1  -2   4      570.83      772.23     36.29 o 
   0  -2   4      325.65      335.44     10.49 o 
   1  -2   4     3657.34     3648.37     50.67 o 
   2  -2   4     1774.69     1800.41     63.42 o 
   3  -2   4     1467.65     1742.42     28.66 o 
   4  -2   4     3718.47     3762.32     74.66 o 
   5  -2   4      123.55      104.81      8.11 o 
   6  -2   4      749.35      808.86     20.01 o 
   7  -2   4        3.08       -0.20      7.66 o 
   8  -2   4        4.93        2.57      6.29 o 
   9  -2   4      985.00      962.99     45.50 o 
  10  -2   4      198.39      212.98     28.49 o 
  11  -2   4     1297.27     1294.51     59.00 o 
  12  -2   4      256.21      273.34     36.25 o 
  13  -2   4        6.95      -10.53     21.20 o 
 -14  -1   4       36.45       23.22     23.83 o 
 -13  -1   4       71.54       80.19     17.79 o 
 -12  -1   4       83.53      100.82     27.04 o 
 -11  -1   4      273.24      318.56     24.26 o 
 -10  -1   4      179.87      172.14     24.30 o 
  -9  -1   4      414.90      461.55     32.07 o 
  -8  -1   4        1.05       -0.74     12.22 o 
  -7  -1   4     1088.79     1071.47     41.18 o 
  -6  -1   4       38.80       26.53     11.48 o 
  -5  -1   4      545.12      445.34     23.42 o 
  -4  -1   4        0.95        0.41      7.09 o 
  -2  -1   4      150.56      134.43      8.56 o 
  -1  -1   4     4256.72     4444.54     61.03 o 
   0  -1   4     3822.79     3782.19     51.41 o 
   1  -1   4     1091.16      964.73     17.35 o 
   2  -1   4      450.95      339.67     14.11 o 
   3  -1   4      110.76      156.62      5.71 o 
   4  -1   4     5179.70     5765.49     77.49 o 
   5  -1   4      174.76      188.86      8.67 o 
   6  -1   4     1996.33     1885.57     33.01 o 
   7  -1   4      322.89      286.19     12.35 o 
   8  -1   4      349.77      332.81     26.53 o 
   9  -1   4        6.63       11.00     13.10 o 
  10  -1   4      309.74      275.43     27.88 o 
  11  -1   4      466.55      443.93     35.31 o 
  12  -1   4       43.62       36.12     20.72 o 
  13  -1   4      126.95      135.15     30.92 o 
 -14   0   4       46.89       28.40     17.76 o 
 -13   0   4        0.06      -19.46     19.34 o 
 -12   0   4      177.42      150.22     30.14 o 
 -11   0   4       36.99       40.37     13.58 o 
 -10   0   4      721.19      683.86     27.32 o 
  -9   0   4      233.30      244.44     25.86 o 
  -8   0   4     2139.59     2180.48     65.14 o 
  -7   0   4      739.23      760.60     34.43 o 
  -6   0   4      582.95      568.41     28.02 o 
  -5   0   4      880.70      907.16     33.28 o 
  -4   0   4      366.75      346.78     19.51 o 
  -3   0   4     1509.00     1491.84     40.44 o 
  -2   0   4      108.80      119.46      8.10 o 
  -1   0   4      608.99      624.55     18.60 o 
   0   0   4    11028.86    10783.77    108.89 o 
   1   0   4       93.03      132.25      7.14 o 
   2   0   4      342.79      314.99     17.35 o 
   3   0   4     2334.18     2214.30     54.75 o 
   4   0   4      130.96      158.84     15.53 o 
   5   0   4     4726.06     4636.94     64.47 o 
   6   0   4      607.20      571.56     18.70 o 
   7   0   4     1493.03     1330.17     27.07 o 
   8   0   4      605.62      500.70     31.66 o 
   9   0   4       81.09       75.34     19.10 o 
  10   0   4       38.77        4.46     15.66 o 
  11   0   4      940.44      921.34     50.09 o 
  12   0   4        9.42       24.57     21.60 o 
  13   0   4        0.13       -7.29     22.28 o 
 -14   1   4       23.94       -1.25     15.44 o 
 -13   1   4       87.38       82.05     17.09 o 
 -12   1   4       32.45        8.26     12.33 o 
 -11   1   4       53.45       49.39     13.86 o 
 -10   1   4       22.05       23.53     22.95 o 
  -9   1   4      715.27      646.78     35.04 o 
  -8   1   4      150.50      175.79     21.47 o 
  -7   1   4      934.03      885.83     36.59 o 
  -6   1   4     1265.41     1306.13     43.14 o 
  -5   1   4       58.36       32.47     10.26 o 
  -4   1   4     4288.11     4400.04     92.48 o 
  -3   1   4      121.10      126.44     13.03 o 
  -2   1   4      819.38      780.95     14.20 o 
  -1   1   4      413.31      426.71     16.06 o 
   0   1   4     8585.84     8373.37     86.25 o 
   1   1   4      543.43      590.76     10.90 o 
   2   1   4       32.39       43.23     16.84 o 
   3   1   4       39.25       91.00     11.88 o 
   4   1   4     1639.06     1704.88     22.38 o 
   5   1   4     1386.77     1334.54     23.73 o 
   6   1   4       51.72       65.32      6.80 o 
   7   1   4     4769.93     4611.41    108.69 o 
   8   1   4      203.44      154.05     22.41 o 
   9   1   4     1072.67     1058.44     47.59 o 
  10   1   4       28.46        9.11     16.47 o 
  11   1   4      154.16      124.35     25.32 o 
  12   1   4        3.48      -20.93     18.50 o 
  13   1   4      141.77      146.56     30.72 o 
 -14   2   4       57.73       57.24     29.47 o 
 -13   2   4        0.10      -15.91     12.97 o 
 -12   2   4      786.51      881.45     39.90 o 
 -11   2   4        1.09       -9.68     10.59 o 
 -10   2   4      775.92      740.11     27.94 o 
  -9   2   4       53.32       35.63     11.64 o 
  -8   2   4      149.11      147.98     22.14 o 
  -7   2   4     3136.99     2839.41     74.60 o 
  -6   2   4      119.80       59.34     13.43 o 
  -5   2   4     3863.51     3556.88     81.89 o 
  -4   2   4     1919.64     1944.27     51.64 o 
  -3   2   4     7947.13     7988.65    150.27 o 
  -2   2   4    10401.08    10909.01    267.06 o 
  -1   2   4     9745.99     9619.84     99.12 o 
   0   2   4     4999.93     4794.60     52.57 o 
   1   2   4     7358.28     7916.79    125.36 o 
   2   2   4     5944.22     6554.07     70.59 o 
   3   2   4        0.18       -1.97      3.54 o 
   4   2   4     7792.36     7453.90    167.38 o 
   5   2   4       16.45        6.02      4.54 o 
   6   2   4      357.42      310.61     14.75 o 
   7   2   4      405.65      429.07     29.16 o 
   8   2   4      503.07      505.83     32.20 o 
   9   2   4      285.97      280.56     26.87 o 
  10   2   4       49.75       45.77     19.17 o 
  11   2   4      153.21      149.66     26.73 o 
  12   2   4       43.71       31.53     22.14 o 
  13   2   4       19.67       43.54     28.15 o 
 -13   3   4       14.63        3.72     14.33 o 
 -12   3   4      146.13      141.95     19.12 o 
 -11   3   4      207.14      275.01     21.03 o 
 -10   3   4      599.64      536.20     24.01 o 
  -9   3   4     1631.87     1537.61     45.06 o 
  -8   3   4      226.51      199.71     15.20 o 
  -7   3   4      496.41      488.89     28.76 o 
  -6   3   4        0.67        0.47      9.38 o 
  -5   3   4     4866.84     4807.85    103.89 o 
  -4   3   4        0.70       12.29      8.78 o 
  -3   3   4     1162.77      933.97     22.98 o 
  -2   3   4        5.21        6.30      5.66 o 
  -1   3   4     2379.85     2614.64     41.81 o 
   0   3   4       67.53       54.05     17.08 o 
   1   3   4     2233.05     2290.86     37.82 o 
   2   3   4     4263.87     4231.30     49.09 o 
   3   3   4     1624.74     1651.83     37.03 o 
   4   3   4       63.48       57.79      9.86 o 
   5   3   4     1655.81     1700.65     40.47 o 
   6   3   4      849.41      831.87     20.66 o 
   7   3   4       56.32       43.88     15.19 o 
   8   3   4     1441.52     1330.36     52.18 o 
   9   3   4        3.29      -19.31     13.91 o 
  10   3   4       23.33       36.18     19.44 o 
  11   3   4       38.77       31.26     21.33 o 
  12   3   4       14.20       12.22     22.28 o 
  13   3   4       12.41       30.11     24.64 o 
 -13   4   4        8.49       22.57     15.82 o 
 -12   4   4       26.04       22.94     16.13 o 
 -11   4   4       23.12       19.47     13.03 o 
 -10   4   4        9.70       12.60     10.79 o 
  -9   4   4       26.57       23.98     10.05 o 
  -8   4   4       94.26      100.54     12.42 o 
  -7   4   4        6.48        2.66      7.47 o 
  -6   4   4       27.62       11.71     10.80 o 
  -5   4   4     1029.10     1032.66     39.49 o 
  -4   4   4     3885.95     3767.43     86.14 o 
  -3   4   4     2518.77     2509.26     44.64 o 
  -2   4   4     2714.56     3054.46     49.83 o 
  -1   4   4     3101.88     3210.16     71.76 o 
   0   4   4     5674.04     6103.22     84.62 o 
   1   4   4     2865.91     3312.66     44.75 o 
   2   4   4     4186.66     4188.06     49.82 o 
   3   4   4      994.62     1102.69     19.75 o 
   4   4   4       37.58       30.26      9.10 o 
   5   4   4      242.04      213.62     11.72 o 
   6   4   4       51.69       57.84     12.86 o 
   7   4   4      787.38      643.34     34.09 o 
   8   4   4        8.56       20.52     15.32 o 
   9   4   4      159.31      148.25     24.30 o 
  10   4   4       17.35        8.64     16.67 o 
  11   4   4        3.15      -17.89     19.24 o 
  12   4   4       23.31       -4.32     19.78 o 
 -13   5   4        4.19       -9.02     14.25 o 
 -12   5   4        0.36        1.70     15.49 o 
 -11   5   4       28.94       49.26     14.50 o 
 -10   5   4      175.25      167.58     17.29 o 
  -9   5   4      612.42      534.58     23.16 o 
  -8   5   4        0.19       -8.93      8.78 o 
  -7   5   4     2669.19     2610.48     49.16 o 
  -6   5   4      772.82      780.22     22.88 o 
  -5   5   4      981.54     1072.13     25.17 o 
  -4   5   4     3472.01     3457.52     96.81 o 
  -3   5   4      381.60      395.98     16.92 o 
  -2   5   4     3761.35     3715.08     63.22 o 
  -1   5   4        6.77       -3.90      7.05 o 
   0   5   4     4111.48     4110.78     63.00 o 
   1   5   4     1002.60      992.64     17.50 o 
   2   5   4      991.52      924.82     28.15 o 
   3   5   4        2.57        0.83      4.61 o 
   4   5   4     1113.88     1128.82     21.87 o 
   5   5   4      844.51      875.35     19.56 o 
   6   5   4       20.57       30.24     13.64 o 
   7   5   4       68.17       57.85     17.15 o 
   8   5   4        3.40        9.65     14.31 o 
   9   5   4       77.97       96.13     21.94 o 
  10   5   4       34.34      -12.96     17.42 o 
  11   5   4      113.70      153.92     28.69 o 
  12   5   4        0.85      -26.60     21.20 o 
 -13   6   4        4.01       19.71     24.10 o 
 -12   6   4       20.20       11.34     20.52 o 
 -11   6   4       11.33        6.95     17.89 o 
 -10   6   4       60.84       60.35     19.58 o 
  -9   6   4        7.32      -10.40     14.85 o 
  -8   6   4      593.63      557.34     34.56 o 
  -7   6   4       20.56        7.90     13.50 o 
  -6   6   4      105.20       77.43     17.28 o 
  -5   6   4     1205.68     1199.53     45.30 o 
  -4   6   4      399.25      400.92     27.34 o 
  -3   6   4      121.15      132.22     12.66 o 
  -2   6   4        6.37        1.17      7.04 o 
  -1   6   4     1004.85      906.33     45.97 o 
   0   6   4      667.75      682.63     20.80 o 
   1   6   4      449.31      482.56     12.21 o 
   2   6   4      361.80      345.90     11.59 o 
   3   6   4      802.14      810.42     20.91 o 
   4   6   4       24.44       24.62      6.78 o 
   5   6   4      138.35      136.18     10.48 o 
   6   6   4       71.60       79.85     12.62 o 
   7   6   4       69.49       68.38     17.48 o 
   8   6   4       44.05       45.23     16.88 o 
   9   6   4       63.88       72.30     21.47 o 
  10   6   4       39.10       30.18     21.13 o 
  11   6   4        1.14       41.04     23.49 o 
 -12   7   4        2.47       14.18     19.24 o 
 -11   7   4      425.92      426.51     35.85 o 
 -10   7   4       93.41       64.47     22.07 o 
  -9   7   4     1653.80     1540.51     60.22 o 
  -8   7   4       61.63       52.52     17.62 o 
  -7   7   4      927.64      896.22     43.00 o 
  -6   7   4      172.95      162.69     22.34 o 
  -5   7   4        1.62       12.83     15.32 o 
  -4   7   4      452.87      426.37     28.42 o 
  -3   7   4      332.84      344.25     18.71 o 
  -2   7   4     4376.12     4258.86     88.40 o 
  -1   7   4       48.10       28.07     16.54 o 
   0   7   4     7032.18     7056.22    102.37 o 
   1   7   4      898.43      862.93     25.25 o 
   2   7   4     1473.24     1548.90     35.07 o 
   3   7   4      301.27      316.52     12.64 o 
   4   7   4      253.66      266.58     12.20 o 
   5   7   4      453.33      410.33     16.81 o 
   6   7   4      581.97      586.09     33.85 o 
   7   7   4      341.23      307.19     19.09 o 
   8   7   4        0.60      -12.24     11.45 o 
   9   7   4       52.80       51.91     22.01 o 
  10   7   4        2.27        2.84     22.28 o 
  11   7   4      134.82      159.38     29.30 o 
 -12   8   4        5.31       -0.34     20.93 o 
 -11   8   4      149.15      174.57     28.15 o 
 -10   8   4        0.02      -21.13     16.20 o 
  -9   8   4      908.77      980.27     49.35 o 
  -8   8   4       13.82        3.38     17.01 o 
  -7   8   4      339.40      365.69     30.92 o 
  -6   8   4      319.51      309.38     27.95 o 
  -5   8   4        4.47        0.61     14.11 o 
  -4   8   4      813.56      819.67     39.76 o 
  -3   8   4      385.25      401.99     20.37 o 
  -2   8   4     1391.60     1432.35     36.23 o 
  -1   8   4       10.14       10.26      9.13 o 
   0   8   4      321.93      338.51     41.72 o 
   1   8   4       41.43       33.05     10.00 o 
   2   8   4      428.73      422.49     23.32 o 
   3   8   4     1151.36     1063.02     30.02 o 
   4   8   4      228.66      229.04     16.61 o 
   5   8   4      162.46      154.79     23.42 o 
   6   8   4      256.30      287.31     28.76 o 
   7   8   4      466.80      501.64     36.52 o 
   8   8   4       11.09        6.55     17.35 o 
   9   8   4      229.26      266.72     33.15 o 
  10   8   4        3.45       -1.28     22.55 o 
 -11   9   4        2.49      -10.40     20.86 o 
 -10   9   4       15.27       20.45     19.37 o 
  -9   9   4        1.01      -23.29     15.53 o 
  -8   9   4        0.25       -2.43     17.48 o 
  -7   9   4        0.58       -0.47     15.93 o 
  -6   9   4        8.38       25.45     16.00 o 
  -5   9   4      455.00      523.72     35.98 o 
  -4   9   4      242.43      202.86     25.99 o 
  -3   9   4      114.21      108.90     21.50 o 
  -2   9   4      267.64      281.33     18.19 o 
  -1   9   4       17.62       28.78     10.82 o 
   0   9   4      119.12      105.43     13.13 o 
   1   9   4      522.90      550.74     23.53 o 
   2   9   4       40.84       20.14     10.33 o 
   3   9   4       58.18       69.14     12.94 o 
   4   9   4       37.47       23.94     11.29 o 
   5   9   4       27.57       24.17     15.32 o 
   6   9   4      163.93      163.91     25.99 o 
   7   9   4      117.33      100.99     23.36 o 
   8   9   4       67.82       68.52     23.83 o 
   9   9   4        0.98        4.32     21.20 o 
 -10  10   4       19.82       21.26     20.66 o 
  -9  10   4       48.80       47.73     23.69 o 
  -8  10   4       32.58       25.25     19.71 o 
  -7  10   4       12.16       -8.37     16.07 o 
  -6  10   4      388.40      378.58     32.54 o 
  -5  10   4      773.66      780.04     43.20 o 
  -4  10   4      339.87      306.95     28.42 o 
  -3  10   4      155.38      161.50     21.91 o 
  -2  10   4      513.10      528.60     24.48 o 
  -1  10   4      495.23      504.47     23.34 o 
   0  10   4       96.21      107.77     15.92 o 
   1  10   4     1333.55     1322.94     36.91 o 
   2  10   4      667.33      680.01     26.86 o 
   3  10   4      913.32      876.04     30.08 o 
   4  10   4      382.11      379.84     32.71 o 
   5  10   4     1130.28     1128.58     50.56 o 
   6  10   4        1.39      -12.42     17.42 o 
   7  10   4      264.70      277.12     30.78 o 
   8  10   4        0.10        2.50     18.70 o 
   9  10   4        5.87        8.51     23.49 o 
  -9  11   4      154.44      165.86     31.73 o 
  -8  11   4       40.96       28.35     20.86 o 
  -7  11   4        4.76       11.81     19.71 o 
  -6  11   4        2.23      -14.58     18.56 o 
  -5  11   4      126.67       67.64     22.28 o 
  -4  11   4      335.57      358.39     32.81 o 
  -3  11   4      191.80      186.85     22.82 o 
  -2  11   4      427.61      377.52     28.05 o 
  -1  11   4      157.71      180.98     18.07 o 
   0  11   4      137.28      129.55     15.86 o 
   1  11   4       50.82       45.45     13.43 o 
   2  11   4       64.32       61.52     35.27 o 
   3  11   4        0.55      -18.81     12.54 o 
   4  11   4        8.06        0.34     17.15 o 
   5  11   4       18.10       43.20     20.93 o 
   6  11   4       10.32       39.15     19.98 o 
   7  11   4        2.56        5.87     20.45 o 
  -8  12   4      313.79      320.93     38.01 o 
  -7  12   4      110.24       83.57     25.18 o 
  -6  12   4      256.13      319.24     36.86 o 
  -5  12   4       29.95       46.71     20.72 o 
  -4  12   4        0.39      -25.11     17.75 o 
  -3  12   4        4.66       -4.24     12.33 o 
  -2  12   4       86.25      110.68     17.58 o 
  -1  12   4      168.79      197.53     27.14 o 
   0  12   4       70.05       77.33     15.80 o 
   1  12   4      129.85      126.17     24.91 o 
   2  12   4      196.38      150.87     18.55 o 
   3  12   4       55.82       93.12     26.53 o 
   4  12   4       58.85       51.44     21.33 o 
   5  12   4      103.86      109.50     24.84 o 
   6  12   4      136.14      153.24     27.75 o 
  -7  13   4        0.08       24.51     22.82 o 
  -6  13   4      352.32      391.41     36.66 o 
  -5  13   4        0.85       -8.44     19.91 o 
  -4  13   4       99.54      131.91     27.81 o 
  -3  13   4      102.65       77.86     18.75 o 
  -2  13   4      225.08      246.71     40.98 o 
  -1  13   4        9.56      -21.26     14.18 o 
   0  13   4       33.83       48.26     19.10 o 
   1  13   4      197.12      141.98     37.16 o 
   2  13   4        5.27        0.95     14.36 o 
   3  13   4      297.72      346.24     34.90 o 
   4  13   4      104.91       76.28     25.86 o 
   5  13   4       28.80       45.97     22.82 o 
  -5  14   4        0.06        6.21     24.30 o 
  -4  14   4      341.15      339.16     40.23 o 
  -3  14   4        9.01       50.97     23.83 o 
  -2  14   4      195.04      190.91     22.48 o 
  -1  14   4       51.30       22.47     16.27 o 
   0  14   4      131.62      136.43     20.39 o 
   1  14   4       20.33       -7.91     15.98 o 
   2  14   4       13.77        1.20     16.18 o 
   0 -16   5        5.44       19.24     23.63 o 
   1 -16   5        7.08        9.86     24.17 o 
   2 -16   5        5.71        5.81     21.87 o 
  -4 -15   5       10.89      -20.39     21.40 o 
  -3 -15   5      102.06       93.23     27.41 o 
  -2 -15   5       60.99       41.11     24.37 o 
  -1 -15   5      229.72      263.48     37.53 o 
   0 -15   5        2.36       -9.86     21.60 o 
   1 -15   5      217.19      267.80     35.98 o 
   2 -15   5       84.80       92.28     24.84 o 
   3 -15   5       50.88       63.46     27.34 o 
   4 -15   5      103.04      106.66     31.46 o 
   5 -15   5        6.98      -27.61     22.41 o 
  -6 -14   5       28.86       29.57     26.73 o 
  -5 -14   5       65.64       86.68     26.40 o 
  -4 -14   5        1.05        8.78     20.45 o 
  -3 -14   5        0.06       20.72     21.26 o 
  -2 -14   5        2.03      -24.30     20.79 o 
  -1 -14   5      159.40      207.92     33.15 o 
   0 -14   5        0.10        3.17     20.79 o 
   1 -14   5       74.53       48.27     20.93 o 
   2 -14   5        0.30       -3.85     19.64 o 
   3 -14   5      534.92      565.24     42.60 o 
   4 -14   5        0.62       14.58     21.67 o 
   5 -14   5        0.17      -27.85     18.56 o 
   6 -14   5      100.60      103.62     30.24 o 
   7 -14   5      189.24      187.40     33.89 o 
  -7 -13   5       52.26       43.68     25.05 o 
  -6 -13   5      196.95      186.93     29.84 o 
  -5 -13   5       24.88       11.14     21.06 o 
  -4 -13   5       97.41       77.50     24.51 o 
  -3 -13   5      771.88      822.17     47.19 o 
  -2 -13   5       62.15       78.85     24.44 o 
  -1 -13   5      274.56      252.81     31.32 o 
   0 -13   5       41.96       22.34     18.56 o 
   1 -13   5       87.92       64.06     20.66 o 
   2 -13   5       42.83       16.07     19.37 o 
   3 -13   5       95.50       89.99     24.84 o 
   4 -13   5     1409.85     1403.74     62.58 o 
   5 -13   5      104.49      121.58     25.32 o 
   6 -13   5      233.32      287.78     36.25 o 
   7 -13   5       15.59       19.64     23.36 o 
   8 -13   5      260.41      320.79     37.26 o 
  -8 -12   5        6.99       16.34     22.99 o 
  -7 -12   5      169.08      154.39     27.61 o 
  -6 -12   5        1.44       -4.46     19.64 o 
  -5 -12   5      519.50      510.22     38.21 o 
  -4 -12   5       89.25       83.51     22.75 o 
  -3 -12   5      384.89      381.89     32.61 o 
  -2 -12   5        0.04      -10.60     15.26 o 
  -1 -12   5      294.67      336.46     30.58 o 
   0 -12   5       14.07       -0.74     16.67 o 
   1 -12   5      449.45      442.71     35.37 o 
   2 -12   5        0.45       25.25     17.75 o 
   3 -12   5        9.50       -2.84     17.21 o 
   4 -12   5       33.72       71.56     19.51 o 
   5 -12   5       21.68       41.18     19.51 o 
   6 -12   5       76.74       75.07     24.51 o 
   7 -12   5        8.13       -4.05     17.82 o 
   8 -12   5       59.54       52.25     22.48 o 
   9 -12   5       93.11       87.15     22.61 o 
  -9 -11   5       33.48       34.56     23.36 o 
  -8 -11   5      144.31      141.70     27.27 o 
  -7 -11   5       52.59       28.69     19.17 o 
  -6 -11   5      144.37      139.67     26.06 o 
  -5 -11   5       17.54        1.76     17.08 o 
  -4 -11   5     1244.86     1226.20     53.47 o 
  -3 -11   5       18.08       54.82     19.71 o 
  -2 -11   5      127.27      130.15     24.17 o 
  -1 -11   5       14.24        9.65     14.99 o 
   0 -11   5     1458.91     1358.85     55.22 o 
   1 -11   5      232.10      251.73     27.75 o 
   2 -11   5       10.54       -2.90     15.39 o 
   3 -11   5       64.55       68.18     18.97 o 
   4 -11   5      113.91      119.76     21.60 o 
   5 -11   5        1.41       21.60     16.40 o 
   6 -11   5       11.64      -14.31     13.91 o 
   7 -11   5        8.76       38.68     17.82 o 
   8 -11   5      136.42      157.63     25.18 o 
   9 -11   5        1.60       16.20     19.24 o 
 -10 -10   5        2.96       -2.03     21.33 o 
  -9 -10   5      342.75      349.21     34.29 o 
  -8 -10   5        0.98        1.89     16.07 o 
  -7 -10   5      459.84      408.76     35.17 o 
  -6 -10   5      113.63      131.98     23.83 o 
  -5 -10   5      138.39      105.11     22.21 o 
  -4 -10   5       59.07       51.78     17.82 o 
  -3 -10   5     1261.70     1113.87     48.67 o 
  -2 -10   5      141.37      114.02     21.20 o 
  -1 -10   5      208.53      176.91     15.57 o 
   0 -10   5     1420.17     1376.94     34.37 o 
   1 -10   5        0.67      -12.75      8.61 o 
   2 -10   5     3099.35     3276.46     69.16 o 
   3 -10   5      858.28      896.93     27.92 o 
   4 -10   5       85.53       77.57     21.47 o 
   5 -10   5        6.96       17.10     10.52 o 
   6 -10   5        2.32       -1.19     10.50 o 
   7 -10   5      415.47      416.72     22.55 o 
   8 -10   5      137.45      122.84     16.93 o 
   9 -10   5      419.61      377.98     23.63 o 
 -11  -9   5       17.37       -1.15     21.47 o 
 -10  -9   5      115.77       70.48     24.57 o 
  -9  -9   5        0.08      -23.90     16.88 o 
  -8  -9   5      716.71      729.75     42.33 o 
  -7  -9   5      249.86      263.89     20.81 o 
  -6  -9   5     1661.85     1578.85     59.34 o 
  -5  -9   5      494.33      522.50     34.36 o 
  -4  -9   5       38.48       55.83     17.01 o 
  -3  -9   5     2015.66     2101.29     65.95 o 
  -2  -9   5       46.31       35.85     14.58 o 
  -1  -9   5     1774.00     1750.21     38.46 o 
   0  -9   5      549.64      496.15     28.05 o 
   1  -9   5       73.68       79.68     11.44 o 
   2  -9   5     2791.15     2880.66     89.04 o 
   3  -9   5        6.15       18.32     12.02 o 
   4  -9   5     1220.65     1278.50     32.76 o 
   5  -9   5      151.25      150.31     14.88 o 
   6  -9   5      121.12      103.52     13.58 o 
   7  -9   5      183.68      210.56     33.82 o 
   8  -9   5       39.67       51.94     13.05 o 
   9  -9   5      125.29      127.18     16.31 o 
  10  -9   5       54.26       27.75     21.60 o 
  11  -9   5        1.55      -12.83     22.07 o 
 -11  -8   5       27.52       69.13     24.64 o 
 -10  -8   5      365.51      361.03     34.43 o 
  -9  -8   5       22.59       12.02     16.27 o 
  -8  -8   5      135.28      131.50     23.15 o 
  -7  -8   5     1064.22     1008.89     46.24 o 
  -6  -8   5      120.34      115.17     20.93 o 
  -5  -8   5     1274.76     1249.89     49.42 o 
  -4  -8   5      301.35      289.47     25.05 o 
  -3  -8   5      347.06      358.19     26.67 o 
  -2  -8   5     6202.71     6370.77     94.75 o 
  -1  -8   5       43.16       58.01     14.58 o 
   0  -8   5      603.09      664.65     21.23 o 
   1  -8   5       22.44       25.80      8.28 o 
   2  -8   5        9.61        1.77      7.35 o 
   3  -8   5      103.80      127.99     12.36 o 
   4  -8   5       24.40       12.66      8.26 o 
   5  -8   5      911.45      934.01     27.73 o 
   6  -8   5      658.38      668.94     26.29 o 
   7  -8   5      654.23      656.07     24.78 o 
   8  -8   5      866.99      863.89     48.64 o 
   9  -8   5     1182.83     1169.42     52.79 o 
  10  -8   5      132.05      188.61     29.64 o 
  11  -8   5       92.15      126.37     27.07 o 
  12  -8   5       18.19       14.78     22.95 o 
 -12  -7   5       46.73       18.77     22.61 o 
 -11  -7   5       27.22       74.39     21.74 o 
 -10  -7   5      280.59      301.62     34.23 o 
  -9  -7   5      224.27      294.40     28.29 o 
  -8  -7   5      156.98      178.22     24.57 o 
  -7  -7   5      116.04      149.39     22.34 o 
  -6  -7   5        0.93       11.34     12.02 o 
  -5  -7   5      142.52      174.84     21.60 o 
  -4  -7   5      470.80      443.05     27.81 o 
  -3  -7   5     1158.22     1176.81     24.31 o 
  -2  -7   5      219.39      256.21     14.44 o 
  -1  -7   5        8.61        7.02     11.98 o 
   0  -7   5     2146.02     2065.37    136.97 o 
   1  -7   5       27.95       28.24      7.66 o 
   2  -7   5     4627.98     4800.39     73.12 o 
   3  -7   5      273.67      287.88     14.92 o 
   4  -7   5     1754.30     1858.54     38.73 o 
   5  -7   5      376.39      412.45     19.88 o 
   6  -7   5      710.82      791.91     25.82 o 
   7  -7   5      693.96      706.75     25.16 o 
   8  -7   5        0.56       -5.97      9.37 o 
   9  -7   5      621.99      599.19     38.48 o 
  10  -7   5        1.93        2.16     19.10 o 
  11  -7   5      367.28      279.34     36.18 o 
  12  -7   5       35.96       49.48     25.45 o 
 -12  -6   5      303.95      385.13     36.12 o 
 -11  -6   5       30.47      -24.57     18.43 o 
 -10  -6   5       71.94       76.76     21.94 o 
  -9  -6   5       16.99       -3.92     15.12 o 
  -8  -6   5      789.38      812.31     40.91 o 
  -7  -6   5      180.57      265.44     24.84 o 
  -6  -6   5      589.08      572.73     31.53 o 
  -5  -6   5      883.01      908.32     27.10 o 
  -4  -6   5       72.76       78.04     17.28 o 
  -3  -6   5     2402.34     2203.90     60.62 o 
  -2  -6   5      412.18      498.15     19.98 o 
  -1  -6   5       16.02        8.28      5.93 o 
   0  -6   5      630.83      659.75     18.93 o 
   1  -6   5      805.25      852.49     21.85 o 
   2  -6   5     5003.98     4897.95     72.58 o 
   3  -6   5      794.24      840.16     22.54 o 
   4  -6   5     1815.01     1692.55     35.02 o 
   5  -6   5     1910.98     2135.92     41.84 o 
   6  -6   5       16.88        6.94      7.89 o 
   7  -6   5       16.93        2.94      7.60 o 
   8  -6   5     1318.65     1349.44     34.68 o 
   9  -6   5     1065.97     1111.77     51.24 o 
  10  -6   5       25.40        2.77     17.08 o 
  11  -6   5      286.98      340.10     35.44 o 
  12  -6   5        0.57       22.75     24.30 o 
  13  -6   5      110.42      178.08     32.61 o 
 -13  -5   5        0.15       -6.77     16.07 o 
 -12  -5   5        8.16       16.40     24.37 o 
 -11  -5   5       11.82      -26.87     18.23 o 
 -10  -5   5        0.75       15.26     16.61 o 
  -9  -5   5       60.35       89.85     21.67 o 
  -8  -5   5      654.84      669.87     36.12 o 
  -7  -5   5       59.60       95.25     19.10 o 
  -6  -5   5      246.40      232.22     21.20 o 
  -5  -5   5      104.81       85.80     15.26 o 
  -4  -5   5      180.63      183.62     18.23 o 
  -3  -5   5       54.57       37.26     11.14 o 
  -2  -5   5     1066.18     1149.44     37.33 o 
  -1  -5   5     3773.71     3935.17     59.80 o 
   0  -5   5       30.13       27.57      6.25 o 
   1  -5   5       94.20       89.22      8.28 o 
   2  -5   5       39.12       18.49     10.06 o 
   3  -5   5     4711.99     4807.34     70.78 o 
   4  -5   5      319.58      304.05     13.82 o 
   5  -5   5       21.82       13.51      7.04 o 
   6  -5   5       58.74       40.94      8.68 o 
   7  -5   5      479.90      413.80     17.75 o 
   8  -5   5      161.25      165.46     14.92 o 
   9  -5   5      215.25      227.90     28.69 o 
  10  -5   5        6.86        5.33     17.55 o 
  11  -5   5       69.87       97.68     25.72 o 
  12  -5   5       98.85       67.30     26.13 o 
  13  -5   5        0.08       28.29     24.78 o 
 -13  -4   5       23.24       32.80     17.37 o 
 -12  -4   5       80.13       62.11     24.57 o 
 -11  -4   5      275.53      291.16     33.69 o 
 -10  -4   5       25.90       37.94     18.36 o 
  -9  -4   5      237.14      263.01     27.34 o 
  -8  -4   5      430.73      470.59     30.72 o 
  -7  -4   5     1512.60     1421.77     50.09 o 
  -6  -4   5       13.08        9.32     10.73 o 
  -5  -4   5     3312.27     2989.41     74.53 o 
  -4  -4   5     1322.70     1353.11     42.87 o 
  -3  -4   5        0.89        2.09      5.74 o 
  -2  -4   5     9398.55    10067.29    161.21 o 
  -1  -4   5     9004.09     9981.36    129.43 o 
   0  -4   5     6271.91     6584.21    141.70 o 
   1  -4   5       15.15       43.46     13.54 o 
   2  -4   5     4620.44     4537.39     65.43 o 
   3  -4   5     3641.92     3683.41     55.82 o 
   4  -4   5     1109.06     1139.90     25.96 o 
   5  -4   5      123.44      128.23     10.33 o 
   6  -4   5     2137.57     2214.59     81.28 o 
   7  -4   5       22.70       21.70      7.72 o 
   8  -4   5      117.74      168.70     24.98 o 
   9  -4   5      377.37      307.29     29.37 o 
  10  -4   5      447.78      463.98     35.71 o 
  11  -4   5      725.56      656.51     43.47 o 
  12  -4   5        3.13       -4.86     19.85 o 
  13  -4   5       27.59       30.92     23.76 o 
 -13  -3   5       43.82       60.10     16.46 o 
 -12  -3   5        5.35       -9.49     13.46 o 
 -11  -3   5      582.80      607.09     40.50 o 
 -10  -3   5      128.70      113.21     23.02 o 
  -9  -3   5     2405.02     2538.33     77.77 o 
  -8  -3   5      294.32      337.87     26.46 o 
  -7  -3   5      378.37      369.87     25.99 o 
  -6  -3   5       18.73        2.43      9.65 o 
  -5  -3   5      766.36      924.58     35.24 o 
  -4  -3   5      434.98      428.74     22.61 o 
  -3  -3   5        5.99       24.10      8.98 o 
  -2  -3   5     4623.84     4665.81     73.95 o 
  -1  -3   5     7118.55     7303.86     96.97 o 
   0  -3   5     1309.84     1342.85     25.53 o 
   1  -3   5     2427.20     2317.12     37.17 o 
   2  -3   5     1648.18     1538.25     27.79 o 
   3  -3   5     2703.51     2809.37     43.74 o 
   4  -3   5        3.97        1.50      4.76 o 
   5  -3   5      420.92      443.58     14.45 o 
   6  -3   5      595.76      630.41     18.18 o 
   7  -3   5      356.21      352.78     14.77 o 
   8  -3   5       77.93       68.99     18.70 o 
   9  -3   5        2.30       29.84     17.21 o 
  10  -3   5     1730.34     1631.98     64.81 o 
  11  -3   5       24.56       28.15     21.60 o 
  12  -3   5       32.66       36.18     23.02 o 
  13  -3   5       27.10       31.53     24.17 o 
 -13  -2   5        3.36        2.85     15.28 o 
 -12  -2   5      142.41      140.73     19.88 o 
 -11  -2   5        0.59       -5.13     17.42 o 
 -10  -2   5       13.15       24.64     16.94 o 
  -9  -2   5      514.72      561.19     35.24 o 
  -8  -2   5       21.66       -8.03     13.03 o 
  -7  -2   5      136.86      182.13     21.60 o 
  -6  -2   5      219.43      214.00     19.58 o 
  -5  -2   5     1472.10     1489.07     45.97 o 
  -3  -2   5        0.28       21.20      8.17 o 
  -2  -2   5     2929.05     2783.36    142.44 o 
  -1  -2   5     1819.13     1693.51     29.37 o 
   0  -2   5       13.18        6.06      6.41 o 
   1  -2   5      472.61      419.16     12.04 o 
   2  -2   5     4930.74     5037.98    105.99 o 
   3  -2   5     2412.43     2807.52     67.98 o 
   4  -2   5     1253.25     1431.07     34.33 o 
   5  -2   5     2689.05     2908.28     64.47 o 
   6  -2   5      456.26      455.07     27.85 o 
   7  -2   5     2760.96     2899.97     80.60 o 
   8  -2   5      584.79      559.23     34.29 o 
   9  -2   5      397.90      442.85     34.23 o 
  10  -2   5      985.57      911.68     48.00 o 
  11  -2   5       14.67       12.49     19.64 o 
  12  -2   5      704.10      640.03     44.82 o 
  13  -2   5       48.58       29.70     24.10 o 
 -13  -1   5      180.65      215.53     22.21 o 
 -12  -1   5       12.09       15.16     14.45 o 
 -11  -1   5      651.56      764.85     42.66 o 
 -10  -1   5      240.57      256.53     28.69 o 
  -9  -1   5     1733.86     1688.35     59.68 o 
  -8  -1   5       49.25       38.61     15.93 o 
  -7  -1   5     2245.55     2338.65     67.44 o 
  -6  -1   5     2646.25     2567.16     68.18 o 
  -5  -1   5      368.34      452.09     24.91 o 
  -4  -1   5      847.88      651.38     27.61 o 
  -3  -1   5     3138.36     3277.74     71.76 o 
  -2  -1   5     5354.00     4803.95    100.15 o 
  -1  -1   5        0.14        8.53      4.40 o 
   0  -1   5     6727.25     6831.82     71.98 o 
   1  -1   5      904.72      806.17     13.43 o 
   2  -1   5     3018.75     3262.04    124.58 o 
   3  -1   5    10313.58    10742.19    200.29 o 
   4  -1   5      706.67      674.67     29.50 o 
   5  -1   5     7200.95     6910.22    143.32 o 
   6  -1   5     1409.51     1377.49     25.33 o 
   7  -1   5     2805.89     2884.98     79.93 o 
   8  -1   5      355.96      306.41     27.88 o 
   9  -1   5      104.12      114.69     21.53 o 
  10  -1   5        1.72        8.98     16.07 o 
  11  -1   5       41.02       77.23     22.48 o 
  12  -1   5      452.47      487.60     40.98 o 
  13  -1   5       75.39       50.56     27.48 o 
 -13   0   5       56.62       29.36     16.83 o 
 -12   0   5        3.49        2.31     12.99 o 
 -11   0   5       16.28       25.78     12.31 o 
 -10   0   5      188.66      225.68     26.94 o 
  -9   0   5      412.96      454.19     31.86 o 
  -8   0   5      445.15      497.46     30.92 o 
  -7   0   5     1365.62     1400.70     49.62 o 
  -6   0   5      219.85      267.19     21.87 o 
  -5   0   5     1412.52     1276.22     41.99 o 
  -4   0   5      134.56      116.58     14.38 o 
  -3   0   5       60.79       61.77     10.87 o 
  -2   0   5        1.22       -3.30      3.28 o 
  -1   0   5      170.16      210.17     11.50 o 
   0   0   5     2063.93     1905.27     24.86 o 
   1   0   5     6718.41     6872.17    108.70 o 
   2   0   5      879.12      763.81     16.84 o 
   3   0   5      653.33      616.41     26.26 o 
   4   0   5        1.95       -2.57      8.24 o 
   5   0   5      268.17      238.77     20.18 o 
   6   0   5      253.49      211.57     21.06 o 
   7   0   5     1163.57     1117.24     45.50 o 
   8   0   5        1.66       -4.19     13.50 o 
   9   0   5       16.78       23.96     16.47 o 
  10   0   5      254.21      310.06     34.43 o 
  11   0   5       23.93        8.24     19.04 o 
  12   0   5        0.74        2.84     19.71 o 
  13   0   5        0.94      -18.50     20.05 o 
 -13   1   5      207.75      219.98     40.71 o 
 -12   1   5       85.16       96.11     16.98 o 
 -11   1   5      520.14      520.64     26.11 o 
 -10   1   5       88.04       75.47     19.17 o 
  -9   1   5        1.13       -9.32     13.43 o 
  -8   1   5      255.16      241.88     23.49 o 
  -7   1   5     1172.97     1016.59     40.37 o 
  -6   1   5      877.00      771.40     33.75 o 
  -5   1   5     1553.39     1751.60     50.97 o 
  -4   1   5       48.94       41.85     10.26 o 
  -3   1   5      684.52      744.87     27.68 o 
  -2   1   5      608.54      668.09     13.74 o 
  -1   1   5        4.60        1.82      4.95 o 
   0   1   5      457.14      552.65     11.49 o 
   1   1   5       39.23       18.26      3.68 o 
   2   1   5      511.97      537.11     10.72 o 
   3   1   5       30.69       76.55     12.89 o 
   4   1   5     1223.17     1266.97     41.11 o 
   5   1   5     1539.98     1517.36     48.40 o 
   6   1   5        0.36        2.84     11.00 o 
   7   1   5      196.89      234.59     25.92 o 
   8   1   5        2.40       -3.85     13.64 o 
   9   1   5      590.89      540.33     36.05 o 
  10   1   5      336.09      349.96     32.67 o 
  11   1   5        2.33       -8.64     18.09 o 
  12   1   5      319.21      339.83     39.02 o 
  13   1   5       77.80       92.48     28.89 o 
 -13   2   5      184.25      217.63     22.16 o 
 -12   2   5       20.57       34.86     15.39 o 
 -11   2   5      117.49      120.58     17.08 o 
 -10   2   5       67.04       70.02     13.54 o 
  -9   2   5      129.91      100.52     20.93 o 
  -8   2   5      750.57      720.03     36.72 o 
  -7   2   5      276.80      309.38     25.32 o 
  -6   2   5     1252.09     1321.25     45.57 o 
  -5   2   5      606.30      516.36     26.46 o 
  -4   2   5     2676.27     2908.41     69.94 o 
  -3   2   5     4291.15     4581.62     67.97 o 
  -2   2   5     7514.75     7425.36     80.32 o 
  -1   2   5     4950.24     5065.41     56.70 o 
   0   2   5        9.51       27.51      4.37 o 
   1   2   5     3600.87     3735.93     62.77 o 
   2   2   5     2240.23     2537.06     32.41 o 
   3   2   5     5365.57     5215.82     59.19 o 
   4   2   5     3079.35     3181.04     46.72 o 
   5   2   5      433.12      409.85     19.41 o 
   6   2   5     1435.63     1314.43     47.59 o 
   7   2   5     1096.07     1073.56     43.95 o 
   8   2   5      408.02      370.07     28.56 o 
   9   2   5        9.36       -3.78     13.10 o 
  10   2   5      366.63      351.44     31.53 o 
  11   2   5        0.05      -18.43     17.89 o 
  12   2   5        2.70        3.04     19.64 o 
  13   2   5       15.85        6.82     21.60 o 
 -13   3   5        8.07        0.45     14.69 o 
 -12   3   5       27.92       16.49     12.79 o 
 -11   3   5      963.68      936.32     35.44 o 
 -10   3   5       11.53       -1.89     10.06 o 
  -9   3   5       36.12       22.27     10.38 o 
  -8   3   5      475.84      456.21     30.45 o 
  -7   3   5       60.00       56.37     15.86 o 
  -6   3   5      994.35      989.79     40.03 o 
  -5   3   5       51.68       55.96     12.76 o 
  -4   3   5      135.65      161.34     17.01 o 
  -3   3   5      321.01      303.48     14.22 o 
  -2   3   5     1585.71     1494.43     30.05 o 
  -1   3   5     5847.07     6329.87     69.35 o 
   0   3   5     1706.32     1695.48     24.09 o 
   1   3   5    13630.42    14343.75    159.83 o 
   2   3   5      178.00      229.17      9.59 o 
   3   3   5      675.98      776.44     15.59 o 
   4   3   5      358.77      385.71     12.61 o 
   5   3   5      505.61      478.02     26.94 o 
   6   3   5      731.79      666.23     33.35 o 
   7   3   5      172.37      191.25     23.36 o 
   8   3   5      955.23     1001.74     45.90 o 
   9   3   5        0.26       -9.45     15.66 o 
  10   3   5       23.63       22.01     18.43 o 
  11   3   5       18.34       49.35     22.07 o 
  12   3   5       66.74       45.23     24.30 o 
 -13   4   5        0.82       -2.18     29.57 o 
 -12   4   5      139.44      153.15     18.83 o 
 -11   4   5       24.33        6.98     12.15 o 
 -10   4   5      309.12      309.94     19.89 o 
  -9   4   5       13.26       13.65     10.33 o 
  -8   4   5       23.27       28.30     10.22 o 
  -7   4   5      189.07      185.24     22.75 o 
  -6   4   5     2011.34     2003.74     60.82 o 
  -5   4   5      174.35      165.93     18.77 o 
  -4   4   5     9430.55     9391.58    182.13 o 
  -3   4   5     2004.46     1988.06     39.17 o 
  -2   4   5     1823.56     2132.33     39.52 o 
  -1   4   5     6618.55     6780.31     94.26 o 
   0   4   5      326.53      288.65      9.14 o 
   1   4   5     9034.08     8964.63     95.69 o 
   2   4   5     2643.02     3016.57     39.15 o 
   3   4   5     5033.85     5155.98     60.77 o 
   4   4   5     1330.35     1356.90     36.58 o 
   5   4   5     1181.75      996.74     38.55 o 
   6   4   5     1959.83     2038.71     61.23 o 
   7   4   5       96.25      107.34     19.71 o 
   8   4   5      877.50      806.24     40.71 o 
   9   4   5       10.91       25.99     17.82 o 
  11   4   5       90.82       73.11     23.22 o 
  12   4   5       45.34       54.14     21.87 o 
 -13   5   5       55.43       35.44     25.05 o 
 -12   5   5        7.55      -22.68     18.50 o 
 -11   5   5      164.91      157.10     18.13 o 
 -10   5   5      110.77       77.74     14.42 o 
  -9   5   5      102.45      130.09     15.11 o 
  -8   5   5       62.54       67.49     12.14 o 
  -7   5   5      271.55      274.98     15.68 o 
  -6   5   5      827.94      784.16     23.37 o 
  -5   5   5      140.67      129.75     18.29 o 
  -4   5   5     3946.37     4012.42     94.37 o 
  -3   5   5       39.03       34.62      8.97 o 
  -2   5   5     1760.24     1722.75     35.78 o 
  -1   5   5       31.09       31.70      7.78 o 
   0   5   5      402.84      414.13     16.27 o 
   1   5   5       17.68        8.09      4.55 o 
   2   5   5      141.81      126.85      8.28 o 
   3   5   5      826.57      834.24     17.96 o 
   4   5   5       47.37       44.36      7.03 o 
   5   5   5      442.68      427.25     22.18 o 
   6   5   5      175.79      183.78     15.44 o 
   7   5   5     1269.59     1234.64     48.13 o 
   8   5   5       47.45       47.19     19.31 o 
   9   5   5      152.28      159.72     27.88 o 
  10   5   5        7.10        1.01     18.29 o 
  11   5   5       18.56       24.03     20.86 o 
  12   5   5       14.96       18.36     23.09 o 
 -12   6   5       90.55       96.74     25.05 o 
 -11   6   5       23.18        3.44     18.29 o 
 -10   6   5       71.83       82.22     23.42 o 
  -9   6   5       18.23      -17.48     14.72 o 
  -8   6   5       63.17       88.10     21.33 o 
  -7   6   5       30.84       16.94     15.19 o 
  -6   6   5      142.11      148.31     22.01 o 
  -5   6   5     1070.42     1069.78     44.08 o 
  -4   6   5      443.31      431.84     27.48 o 
  -3   6   5      579.22      550.09     21.26 o 
  -2   6   5      541.98      597.80     21.00 o 
  -1   6   5       34.27       27.82      8.18 o 
   0   6   5      240.01      330.46     15.82 o 
   1   6   5        7.42        5.64      4.78 o 
   2   6   5       16.02       10.06      5.52 o 
   3   6   5       14.22       25.53      6.60 o 
   4   6   5       18.51       14.22      7.40 o 
   5   6   5      113.92      162.53     19.98 o 
   6   6   5      874.27      894.34     28.79 o 
   7   6   5       13.28       -1.49     10.67 o 
   8   6   5       69.52       63.05     19.85 o 
   9   6   5        4.47      -21.33     18.29 o 
  10   6   5       19.86       -8.51     18.16 o 
  11   6   5      144.10      158.30     28.83 o 
 -12   7   5       48.53       33.08     21.80 o 
 -11   7   5        3.48       -9.18     17.89 o 
 -10   7   5      146.94      110.44     24.64 o 
  -9   7   5       29.56       49.01     20.39 o 
  -8   7   5      360.11      360.49     29.84 o 
  -7   7   5       77.72       70.68     18.16 o 
  -6   7   5      158.61      153.11     23.09 o 
  -5   7   5      413.01      338.01     27.48 o 
  -4   7   5       75.00       87.49     17.55 o 
  -3   7   5      813.66      761.79     28.29 o 
  -2   7   5       18.32       16.87      8.89 o 
  -1   7   5      471.06      475.07     20.01 o 
   0   7   5       70.18       62.23     10.46 o 
   1   7   5       41.65       59.60     10.49 o 
   2   7   5       49.45       37.94      9.83 o 
   3   7   5      418.65      362.68     19.95 o 
   4   7   5      803.12      781.55     24.88 o 
   5   7   5       87.00      118.69     21.67 o 
   6   7   5      270.83      263.76     31.19 o 
   7   7   5      165.67      145.99     17.86 o 
   8   7   5        1.27       -2.20     16.17 o 
   9   7   5       57.68       90.53     24.30 o 
  10   7   5       45.02       36.99     22.48 o 
 -11   8   5       16.20       48.27     21.74 o 
 -10   8   5      275.81      337.81     37.40 o 
  -9   8   5       35.79       43.68     18.77 o 
  -8   8   5      464.89      439.27     33.96 o 
  -7   8   5      247.33      296.09     28.76 o 
  -6   8   5      641.96      578.00     36.72 o 
  -5   8   5      490.10      493.21     33.75 o 
  -4   8   5      288.30      281.38     19.55 o 
  -3   8   5      218.99      258.35     25.05 o 
  -2   8   5       54.82       26.53     10.91 o 
  -1   8   5      564.72      558.85     27.34 o 
   0   8   5       23.78        5.63      8.57 o 
   1   8   5     1713.79     1769.71     40.28 o 
   2   8   5      380.46      375.76     19.49 o 
   3   8   5      233.29      201.61     37.10 o 
   4   8   5      367.66      392.82     28.76 o 
   5   8   5        0.38       -6.75     15.59 o 
   6   8   5       88.71       66.29     20.86 o 
   7   8   5      256.46      259.02     31.12 o 
   8   8   5      290.58      261.66     33.08 o 
   9   8   5      260.32      281.98     35.98 o 
  10   8   5       84.74       79.66     24.78 o 
 -11   9   5        0.64       13.77     23.42 o 
 -10   9   5       38.08       48.20     22.48 o 
  -9   9   5       33.67       70.54     22.48 o 
  -8   9   5        9.45        8.98     19.64 o 
  -7   9   5        2.40       -6.48     16.20 o 
  -6   9   5       61.15       52.39     18.02 o 
  -5   9   5       79.90       59.68     20.79 o 
  -4   9   5      157.29      148.79     23.83 o 
  -3   9   5      193.72      212.58     19.14 o 
  -2   9   5       61.01       50.02     13.25 o 
  -1   9   5      425.70      423.76     21.60 o 
   0   9   5     1380.24     1313.98     54.31 o 
   1   9   5      137.86      150.86     16.13 o 
   2   9   5      640.32      587.26     42.09 o 
   3   9   5      854.23      784.26     56.91 o 
   4   9   5     1325.87     1264.61     51.44 o 
   5   9   5       43.42       49.35     20.12 o 
   6   9   5      472.37      502.59     35.10 o 
   7   9   5      145.81      153.38     28.08 o 
   8   9   5       10.12       32.27     21.67 o 
   9   9   5      110.20       92.62     28.76 o 
 -10  10   5      170.86      161.00     29.50 o 
  -9  10   5        4.93       21.13     20.99 o 
  -8  10   5      639.19      643.81     43.41 o 
  -7  10   5       65.77       56.17     20.45 o 
  -6  10   5      280.52      321.54     31.86 o 
  -5  10   5        6.87       -7.02     16.67 o 
  -4  10   5        8.23       -5.47     15.32 o 
  -3  10   5      958.71     1039.55     34.79 o 
  -2  10   5       64.06       31.63     12.81 o 
  -1  10   5      815.65      809.74     34.16 o 
   0  10   5       16.69        7.59     11.00 o 
   1  10   5      824.75      842.92     30.48 o 
   2  10   5      246.56      266.26     19.69 o 
   3  10   5      308.53      327.33     21.38 o 
   4  10   5      289.56      316.95     30.51 o 
   5  10   5        0.02        8.17     18.63 o 
   6  10   5      288.27      318.77     29.84 o 
   7  10   5        2.48        3.04     20.79 o 
   8  10   5       89.42       82.83     25.99 o 
  -9  11   5        0.64        1.89     21.13 o 
  -8  11   5       43.90       75.00     24.57 o 
  -7  11   5       23.31       46.65     23.22 o 
  -6  11   5      141.08      125.09     28.15 o 
  -5  11   5       45.38       50.83     20.45 o 
  -4  11   5       91.57       93.09     24.30 o 
  -3  11   5      133.48      145.26     32.81 o 
  -2  11   5       92.37       79.46     16.66 o 
  -1  11   5      356.57      357.56     21.79 o 
   0  11   5       85.17       41.70     14.20 o 
   1  11   5      230.11      217.67     25.25 o 
   2  11   5       14.75       10.07     17.69 o 
   3  11   5      119.02      120.64     26.46 o 
   4  11   5       54.55       63.66     20.18 o 
   5  11   5       32.23       27.81     18.50 o 
   6  11   5        5.89       26.40     20.66 o 
   7  11   5      126.59      127.45     27.07 o 
  -8  12   5        5.65       -1.28     22.07 o 
  -7  12   5      216.83      250.59     36.66 o 
  -6  12   5       26.22      -28.49     19.64 o 
  -5  12   5      165.99      136.30     27.00 o 
  -4  12   5       49.83       31.53     21.47 o 
  -3  12   5      138.60      130.61     22.07 o 
  -2  12   5       17.55       -9.80     12.52 o 
  -1  12   5        0.07      -10.00     11.77 o 
   0  12   5      138.40      142.37     18.68 o 
   1  12   5       61.64       44.20     15.53 o 
   2  12   5       13.97        4.14     14.25 o 
   3  12   5       25.76       14.38     20.99 o 
   4  12   5       66.33       73.72     25.99 o 
   5  12   5       16.84       -7.16     20.99 o 
   6  12   5      112.90      104.50     25.86 o 
  -6  13   5       32.54       51.31     25.52 o 
  -5  13   5      336.37      357.38     41.31 o 
  -4  13   5        2.95      -12.76     21.80 o 
  -3  13   5      719.67      697.43     33.05 o 
  -2  13   5        4.21      -14.48     15.44 o 
  -1  13   5       34.15       28.96     15.76 o 
   0  13   5       13.86       -1.38     14.26 o 
   1  13   5       31.12       20.16     16.10 o 
   2  13   5      246.31      302.29     24.75 o 
   3  13   5        2.27      -31.19     20.79 o 
   4  13   5       57.37       41.52     26.19 o 
  -3  14   5       78.24       77.07     19.66 o 
  -2  14   5       25.76        8.86     17.36 o 
  -1  14   5       56.77       52.16     18.55 o 
   0  14   5       30.12       23.99     48.17 o 
   1  14   5        0.16      -24.09     16.07 o 
   0 -16   6        6.37      -27.95     22.95 o 
   1 -16   6        5.96      -10.26     23.69 o 
  -4 -15   6        7.18       11.00     25.18 o 
  -3 -15   6        0.51        4.86     24.30 o 
  -2 -15   6       15.20       18.02     23.49 o 
  -1 -15   6       38.20       21.33     22.95 o 
   0 -15   6      147.00      127.05     29.23 o 
   1 -15   6        6.50        2.43     21.60 o 
   2 -15   6      202.30      169.92     32.13 o 
   3 -15   6       33.34       48.13     23.15 o 
   4 -15   6      241.50      238.70     36.18 o 
   5 -15   6       49.64       68.79     26.13 o 
  -6 -14   6        3.12        7.76     24.51 o 
  -5 -14   6      193.78      174.24     30.72 o 
  -4 -14   6       12.69        4.79     22.82 o 
  -3 -14   6       17.00        2.09     20.18 o 
  -2 -14   6        0.59       18.90     21.40 o 
  -1 -14   6      140.92      131.91     30.24 o 
   0 -14   6      139.87      117.06     25.92 o 
   1 -14   6       49.17       42.26     20.86 o 
   2 -14   6      739.69      768.70     48.67 o 
   3 -14   6      211.93      243.90     33.96 o 
   4 -14   6       47.39       71.35     26.26 o 
   5 -14   6      320.82      328.89     36.99 o 
   6 -14   6       81.61       53.67     24.84 o 
   7 -14   6        5.43       24.91     25.59 o 
  -7 -13   6        0.17        9.11     22.61 o 
  -6 -13   6        2.44       27.61     22.07 o 
  -5 -13   6       21.05        8.37     21.26 o 
  -4 -13   6      303.44      298.52     34.77 o 
  -3 -13   6       45.24       45.97     23.76 o 
  -2 -13   6      356.85      299.80     34.02 o 
  -1 -13   6       33.04       24.64     19.04 o 
   0 -13   6      729.77      829.19     47.12 o 
   1 -13   6       10.88       44.69     22.55 o 
   2 -13   6      789.29      814.74     46.51 o 
   3 -13   6       33.98       54.21     22.28 o 
   4 -13   6        0.34      -13.64     18.70 o 
   5 -13   6      167.14      181.73     30.92 o 
   6 -13   6       18.69       -2.23     20.86 o 
   7 -13   6      468.74      508.60     41.79 o 
   8 -13   6       49.29       95.32     25.92 o 
  -8 -12   6       17.06       16.81     22.34 o 
  -7 -12   6      121.56      114.63     26.40 o 
  -6 -12   6       48.55       57.52     22.21 o 
  -5 -12   6      201.25      230.87     31.39 o 
  -4 -12   6      491.27      437.18     35.44 o 
  -3 -12   6      265.89      279.48     32.07 o 
  -2 -12   6     1640.69     1652.44     64.60 o 
  -1 -12   6       14.05       22.34     18.23 o 
   0 -12   6     1364.12     1349.87     57.79 o 
   1 -12   6      376.88      369.60     32.74 o 
   2 -12   6      664.67      671.09     40.91 o 
   3 -12   6       81.03      101.53     22.01 o 
   4 -12   6      118.57      137.78     25.05 o 
   5 -12   6        8.98       19.51     19.24 o 
   6 -12   6      878.75      852.01     47.93 o 
   7 -12   6      424.52      511.37     37.47 o 
   8 -12   6        5.12       15.59     20.45 o 
  -9 -11   6        8.25       -3.85     20.79 o 
  -8 -11   6       73.32       76.49     23.63 o 
  -7 -11   6       22.32       13.84     19.24 o 
  -6 -11   6       50.35       28.22     19.78 o 
  -5 -11   6       88.85       59.88     21.94 o 
  -4 -11   6        2.47      -24.30     16.20 o 
  -3 -11   6      102.40       85.53     21.53 o 
  -2 -11   6      273.61      238.91     27.88 o 
  -1 -11   6       30.63       36.44     12.31 o 
   0 -11   6       76.58       86.23     13.46 o 
   1 -11   6        1.16        3.58     10.10 o 
   2 -11   6       92.65       77.91     13.34 o 
   3 -11   6      143.70      142.20     16.14 o 
   4 -11   6       27.93       34.29     17.55 o 
   5 -11   6       56.95       54.24     44.59 o 
   6 -11   6       10.55        6.41     15.59 o 
   7 -11   6      271.03      320.79     33.42 o 
   8 -11   6      127.39      162.83     27.95 o 
 -10 -10   6       53.55       32.20     23.63 o 
  -9 -10   6       50.42       52.45     22.01 o 
  -8 -10   6       41.32       57.72     20.86 o 
  -7 -10   6        7.79        8.80     13.43 o 
  -6 -10   6      277.80      316.81     29.84 o 
  -5 -10   6        4.39       13.97     16.81 o 
  -4 -10   6     1528.26     1436.62     56.03 o 
  -3 -10   6      468.43      432.72     31.73 o 
  -2 -10   6      975.24     1007.14     45.43 o 
  -1 -10   6      122.82      126.22     14.81 o 
   0 -10   6     1261.87     1244.61     33.09 o 
   1 -10   6      854.19      857.82     27.23 o 
   2 -10   6      216.47      228.20     21.87 o 
   3 -10   6      542.81      521.31     22.60 o 
   4 -10   6        6.28        2.46     10.02 o 
   5 -10   6     1870.29     2006.24     45.79 o 
   6 -10   6       52.46       86.98     27.54 o 
   7 -10   6        4.63      -16.78     11.19 o 
   8 -10   6        4.83        2.95     12.88 o 
   9 -10   6        7.60        6.68     21.20 o 
  10 -10   6      152.67      131.98     29.37 o 
  11 -10   6       33.23      -18.09     24.78 o 
 -11  -9   6       26.96       23.49     23.96 o 
 -10  -9   6        0.89       16.20     20.05 o 
  -9  -9   6      122.55      150.14     25.86 o 
  -8  -9   6        2.95        5.47     17.96 o 
  -7  -9   6     1068.00     1107.52     50.97 o 
  -6  -9   6       45.28       58.39     19.17 o 
  -5  -9   6        0.41       -7.90     14.65 o 
  -4  -9   6      895.19      982.63     44.62 o 
  -3  -9   6        0.82       -3.24     13.23 o 
  -2  -9   6      335.47      293.50     20.59 o 
  -1  -9   6      574.84      595.24     22.49 o 
   0  -9   6       67.98       54.97     10.70 o 
   1  -9   6      400.25      331.22     43.68 o 
   2  -9   6       13.28       10.69      8.89 o 
   3  -9   6     2774.21     2827.63     53.50 o 
   4  -9   6       69.29       63.07     20.22 o 
   5  -9   6      552.75      537.53     22.51 o 
   6  -9   6      385.41      406.45     20.77 o 
   7  -9   6     1160.24     1245.81     36.04 o 
   8  -9   6       72.74       61.27     14.09 o 
   9  -9   6        9.26       49.42     22.07 o 
  10  -9   6       20.36       14.78     23.49 o 
  11  -9   6       15.62       -1.15     25.59 o 
 -11  -8   6        2.22       -8.10     20.25 o 
 -10  -8   6       31.79       29.70     20.32 o 
  -9  -8   6       87.93       98.83     23.76 o 
  -8  -8   6      186.29      198.40     28.15 o 
  -7  -8   6      370.63      421.11     31.26 o 
  -6  -8   6      214.34      159.74     22.72 o 
  -5  -8   6      386.13      394.04     29.16 o 
  -4  -8   6     1127.71     1007.14     44.08 o 
  -3  -8   6      925.31      922.01     41.04 o 
  -2  -8   6       45.12       46.65     35.37 o 
  -1  -8   6      275.33      296.40     16.19 o 
   0  -8   6        3.29       -1.04      7.86 o 
   1  -8   6     1721.47     1868.36     73.41 o 
   2  -8   6       45.83       38.20      9.29 o 
   3  -8   6     2501.95     2611.48     49.25 o 
   4  -8   6        8.50       -4.48      7.84 o 
   5  -8   6      320.46      302.57     17.84 o 
   6  -8   6       43.72       47.75     11.47 o 
   7  -8   6       36.88       43.74     21.91 o 
   8  -8   6      616.00      648.88     26.50 o 
   9  -8   6       51.96       28.08     21.74 o 
  10  -8   6      330.46      388.50     42.33 o 
  11  -8   6        1.42      -14.04     19.71 o 
  12  -8   6      190.66      172.68     32.07 o 
 -12  -7   6       98.27       57.58     24.91 o 
 -11  -7   6       87.83       68.59     24.37 o 
 -10  -7   6        8.92        6.41     17.28 o 
  -9  -7   6      126.79      148.72     26.53 o 
  -8  -7   6      309.04      302.77     29.16 o 
  -7  -7   6     1162.00     1024.96     46.31 o 
  -6  -7   6      763.34      667.44     35.98 o 
  -5  -7   6        1.79       -2.36     11.54 o 
  -4  -7   6        7.35        9.79     12.02 o 
  -3  -7   6      457.75      467.76     28.49 o 
  -2  -7   6       21.56       17.60      8.20 o 
  -1  -7   6      897.29      766.30     63.86 o 
   0  -7   6     3079.40     3360.65     56.02 o 
   1  -7   6     4313.13     4639.84     75.64 o 
   2  -7   6      639.26      679.32     21.07 o 
   3  -7   6     6484.67     6636.32     96.54 o 
   4  -7   6       77.13       50.53     10.26 o 
   5  -7   6     1316.94     1433.97     34.41 o 
   6  -7   6       74.67      109.92     18.46 o 
   7  -7   6        2.14        5.84      9.19 o 
   8  -7   6     1316.06     1554.15     61.63 o 
   9  -7   6       55.39       30.18     19.10 o 
  10  -7   6     1291.66     1236.32     57.99 o 
  11  -7   6        4.44       10.73     22.28 o 
  12  -7   6       10.04       15.39     24.17 o 
 -12  -6   6       71.04       83.44     26.13 o 
 -11  -6   6      258.11      265.71     33.28 o 
 -10  -6   6       95.75       90.12     24.44 o 
  -9  -6   6       56.66       42.33     18.43 o 
  -8  -6   6      109.70      118.20     24.03 o 
  -7  -6   6      151.95      146.63     23.22 o 
  -6  -6   6      228.77      219.06     23.63 o 
  -5  -6   6       49.26       19.10     12.42 o 
  -4  -6   6     2241.85     2276.07     64.87 o 
  -3  -6   6      297.11      236.41     20.12 o 
  -2  -6   6      211.05      251.59     34.23 o 
  -1  -6   6       19.18        8.87      6.18 o 
   0  -6   6     2092.83     2031.70     38.28 o 
   1  -6   6     1256.71     1241.86     28.18 o 
   2  -6   6      440.93      464.65     17.05 o 
   3  -6   6     3357.37     3529.24     57.90 o 
   4  -6   6     1450.67     1491.10     32.82 o 
   5  -6   6       54.01       56.15      9.49 o 
   6  -6   6      801.43      827.61     25.06 o 
   7  -6   6      267.40      313.68     40.94 o 
   8  -6   6       13.07        7.56     16.67 o 
   9  -6   6       49.37       39.90     18.90 o 
  10  -6   6       92.90       86.68     27.61 o 
  11  -6   6       28.07       12.76     20.66 o 
  12  -6   6        0.13      -27.44     18.29 o 
 -13  -5   6      118.43      134.00     21.18 o 
 -12  -5   6       40.17        4.32     22.07 o 
 -11  -5   6       62.40       56.30     24.10 o 
 -10  -5   6      285.24      300.54     30.72 o 
  -9  -5   6      323.82      330.31     29.03 o 
  -8  -5   6        1.03      -12.56     13.97 o 
  -7  -5   6        1.36        5.94     13.91 o 
  -6  -5   6       18.94        1.22     11.14 o 
  -5  -5   6     1235.61     1339.34     46.44 o 
  -4  -5   6       66.01       62.04     13.70 o 
  -3  -5   6     1325.91     1194.27     28.76 o 
  -2  -5   6     6720.84     7241.47    159.82 o 
  -1  -5   6      259.60      213.00     11.97 o 
   0  -5   6      131.62      169.19     10.92 o 
   1  -5   6     2586.19     2545.93     43.41 o 
   2  -5   6      300.46      328.16     17.79 o 
   3  -5   6       96.50      131.24     26.26 o 
   4  -5   6     2539.12     2521.33     44.58 o 
   5  -5   6       39.44       45.32      8.69 o 
   6  -5   6     4668.60     4826.46     75.26 o 
   7  -5   6       37.62       51.46     10.21 o 
   8  -5   6      769.09      736.16     41.04 o 
   9  -5   6       54.50       41.04     20.32 o 
  10  -5   6      175.82       98.76     24.91 o 
  11  -5   6        0.27        3.17     22.14 o 
  12  -5   6       64.61       54.95     26.67 o 
  13  -5   6       72.76       69.53     32.00 o 
 -13  -4   6       53.55       64.37     18.12 o 
 -12  -4   6       59.22       79.59     25.79 o 
 -11  -4   6       12.89        4.93     20.05 o 
 -10  -4   6        2.99      -14.65     17.15 o 
  -9  -4   6      100.49      114.76     22.34 o 
  -8  -4   6      331.01      328.29     28.89 o 
  -7  -4   6      276.25      225.07     22.61 o 
  -6  -4   6      864.18      783.22     35.85 o 
  -5  -4   6      798.63      707.47     32.13 o 
  -4  -4   6     1262.83     1383.89     44.55 o 
  -3  -4   6     1204.81     1110.69     27.13 o 
  -2  -4   6     1203.83     1020.94     37.16 o 
  -1  -4   6     6460.17     6445.98     89.50 o 
   0  -4   6     3317.21     3794.62     61.13 o 
   1  -4   6     3952.23     3858.77     57.94 o 
   2  -4   6      150.50      176.58     10.40 o 
   3  -4   6     2011.64     2155.84     37.96 o 
   4  -4   6        9.81       -2.59      5.49 o 
   5  -4   6      192.54      188.41     12.29 o 
   6  -4   6       33.79       29.35     11.41 o 
   7  -4   6      329.99      317.08     27.27 o 
   8  -4   6      355.92      414.56     33.21 o 
   9  -4   6      641.83      613.57     39.49 o 
  10  -4   6      280.33      331.46     32.67 o 
  11  -4   6       30.38       15.32     20.93 o 
  12  -4   6       21.16        3.65     19.85 o 
  13  -4   6       14.86       27.27     22.01 o 
 -13  -3   6       71.80       51.72     18.23 o 
 -12  -3   6        0.11      -10.40     19.24 o 
 -11  -3   6      455.16      490.71     36.66 o 
 -10  -3   6       96.88       86.34     21.94 o 
  -9  -3   6        9.14        2.90     15.53 o 
  -8  -3   6        7.33        7.16     13.50 o 
  -7  -3   6        9.67        9.79     12.69 o 
  -6  -3   6     2574.94     2687.46     72.64 o 
  -5  -3   6     1246.06     1280.00     43.47 o 
  -4  -3   6     6250.11     6493.84    132.11 o 
  -3  -3   6     2473.05     2401.64     57.62 o 
  -2  -3   6      352.99      356.08     24.27 o 
  -1  -3   6     2448.85     2657.35     60.55 o 
   0  -3   6       87.46      134.50      8.79 o 
   1  -3   6      321.46      256.06     10.93 o 
   2  -3   6      423.85      421.33     13.52 o 
   3  -3   6      421.69      500.97     14.72 o 
   4  -3   6     1206.45     1128.85     30.07 o 
   5  -3   6     1086.87      948.54     38.55 o 
   6  -3   6       76.67       67.91      8.12 o 
   7  -3   6      177.49      177.61     23.36 o 
   8  -3   6      103.05       88.70     20.18 o 
   9  -3   6      399.15      405.45     33.21 o 
  10  -3   6       24.88       17.28     18.43 o 
  11  -3   6       87.54      129.61     26.94 o 
  12  -3   6       59.02       34.09     23.83 o 
  13  -3   6       98.56      108.35     29.43 o 
 -13  -2   6        3.33        9.60     22.28 o 
 -12  -2   6       80.00       95.39     26.19 o 
 -11  -2   6      321.15      304.66     31.46 o 
 -10  -2   6       27.05       34.77     19.98 o 
  -9  -2   6       23.40       58.80     19.64 o 
  -8  -2   6       58.74       64.47     18.70 o 
  -7  -2   6      283.83      256.32     24.64 o 
  -6  -2   6     1909.00     1939.61     58.53 o 
  -5  -2   6     4870.61     4787.94    105.24 o 
  -4  -2   6      172.16      210.22     18.50 o 
  -3  -2   6     3274.96     3709.79     57.85 o 
  -2  -2   6     4395.06     4550.17     66.23 o 
  -1  -2   6      937.49      807.46     14.39 o 
   0  -2   6       79.77      106.11      5.85 o 
   1  -2   6      681.63      582.91     11.89 o 
   2  -2   6     3509.05     3634.60     52.65 o 
   3  -2   6      850.81      967.38     19.46 o 
   4  -2   6     4721.01     4580.09     64.53 o 
   5  -2   6        5.88        1.58      3.99 o 
   6  -2   6      728.24      766.68     37.26 o 
   7  -2   6       73.59       77.90     18.63 o 
   8  -2   6        2.38       12.56     15.12 o 
   9  -2   6      265.35      273.07     28.83 o 
  10  -2   6      339.66      338.48     32.54 o 
  11  -2   6      547.89      635.11     43.61 o 
  12  -2   6      147.15      143.59     31.80 o 
  13  -2   6       19.25       -6.08     20.72 o 
 -13  -1   6       52.86       85.95     18.56 o 
 -12  -1   6       23.38       13.01     14.19 o 
 -11  -1   6      215.68      237.62     29.64 o 
 -10  -1   6      755.87      832.83     43.54 o 
  -9  -1   6       91.99       97.41     20.52 o 
  -8  -1   6     3625.75     3711.40     96.60 o 
  -7  -1   6      271.37      265.30     24.44 o 
  -6  -1   6     5016.73     5237.13    116.65 o 
  -5  -1   6       23.16       37.26     12.49 o 
  -4  -1   6     2522.27     2732.95     67.57 o 
  -3  -1   6     7933.32     8284.00    111.51 o 
  -2  -1   6     1843.60     1853.32     76.24 o 
  -1  -1   6      132.51      111.86      6.60 o 
   0  -1   6     1075.51     1022.14     16.73 o 
   1  -1   6      223.49      195.96      7.20 o 
   2  -1   6     3968.44     4165.99     57.98 o 
   3  -1   6     1682.63     1596.07     47.12 o 
   4  -1   6      152.56      127.05     17.08 o 
   5  -1   6       87.12      127.32     19.17 o 
   6  -1   6     2354.36     2373.21     69.53 o 
   7  -1   6      212.21      189.09     23.83 o 
   8  -1   6       81.86       82.97     21.40 o 
   9  -1   6     1086.43      975.95     48.40 o 
  10  -1   6       44.69       31.26     19.64 o 
  11  -1   6      119.88       90.32     25.11 o 
  12  -1   6        2.30        1.89     20.45 o 
  13  -1   6       20.91       19.31     24.10 o 
 -13   0   6       17.26       45.33     16.19 o 
 -12   0   6        3.70        7.81     12.69 o 
 -11   0   6       30.35       35.58     18.43 o 
 -10   0   6       91.27      121.31     22.82 o 
  -9   0   6      151.17      141.22     23.22 o 
  -8   0   6     1630.43     1598.03     56.57 o 
  -7   0   6        9.59       -4.59     12.02 o 
  -6   0   6     3696.47     3602.11     88.10 o 
  -5   0   6        6.01        4.93      9.99 o 
  -4   0   6       22.06       28.15     11.27 o 
  -3   0   6        3.57       -4.66      7.43 o 
  -2   0   6     1972.42     2102.88     29.25 o 
  -1   0   6     4068.48     3898.29     45.77 o 
   0   0   6     8475.72     8816.34     92.64 o 
   1   0   6        3.29       -1.12      3.37 o 
   2   0   6     1359.04     1283.59     19.13 o 
   3   0   6     3377.48     3322.09     78.04 o 
   4   0   6      322.74      337.00     22.14 o 
   5   0   6      651.54      765.80     34.77 o 
   6   0   6      183.29      193.68     22.61 o 
   7   0   6      880.49      826.49     40.37 o 
   8   0   6        3.76      -13.03     12.76 o 
   9   0   6     1491.24     1532.88     61.16 o 
  10   0   6      346.98      366.90     33.15 o 
  11   0   6      536.53      530.54     40.50 o 
  12   0   6       51.29       50.16     26.06 o 
  13   0   6      142.92      153.38     31.46 o 
 -13   1   6        0.77       10.15     15.65 o 
 -12   1   6      216.43      254.20     32.50 o 
 -11   1   6      113.56      132.27     17.28 o 
 -10   1   6      126.53       94.98     20.59 o 
  -9   1   6      123.07      135.22     23.09 o 
  -8   1   6       89.54       98.90     19.37 o 
  -7   1   6      698.45      614.04     32.61 o 
  -6   1   6      599.64      643.54     32.00 o 
  -5   1   6      437.76      416.59     24.71 o 
  -4   1   6      160.27      174.44     16.94 o 
  -3   1   6      440.65      416.86     15.42 o 
  -2   1   6     4837.80     4932.56     56.98 o 
  -1   1   6     5578.21     5356.26     70.99 o 
   0   1   6     1968.45     1898.02     46.91 o 
   1   1   6      138.72      115.11      6.48 o 
   2   1   6      550.74      508.99     11.11 o 
   3   1   6     4683.77     4796.85    102.27 o 
   4   1   6     2604.87     2611.17     67.98 o 
   5   1   6     1043.70     1234.37     44.49 o 
   6   1   6     1786.12     1665.06     55.76 o 
   7   1   6      917.66      865.37     41.04 o 
   8   1   6      128.68      170.12     24.71 o 
   9   1   6      267.67      310.33     33.42 o 
  10   1   6      442.77      415.64     34.63 o 
  11   1   6      419.55      409.16     35.98 o 
  12   1   6       11.13       -4.25     20.39 o 
 -13   2   6       51.22       59.49     19.95 o 
 -12   2   6      122.90       90.62     17.11 o 
 -11   2   6      117.08      136.18     17.69 o 
 -10   2   6      363.68      340.91     31.32 o 
  -9   2   6      127.78      158.91     24.03 o 
  -8   2   6       34.52       44.01     16.13 o 
  -7   2   6       76.38       79.73     17.69 o 
  -6   2   6        0.88      -15.80     10.53 o 
  -5   2   6     1898.36     1891.01     55.69 o 
  -4   2   6        9.31        3.17      8.98 o 
  -3   2   6     2273.55     2253.15     67.91 o 
  -2   2   6       48.89       85.94      8.16 o 
  -1   2   6     5094.92     5267.74     59.82 o 
   0   2   6      498.21      597.07     13.10 o 
   1   2   6     5891.29     5581.11     62.52 o 
   2   2   6      401.93      333.55     11.22 o 
   3   2   6      257.58      298.14     14.44 o 
   4   2   6       87.71       90.58      6.19 o 
   5   2   6       74.81       55.83     15.59 o 
   6   2   6     4111.98     3868.29     96.33 o 
   7   2   6        0.54       -3.98     12.29 o 
   8   2   6     1017.19     1055.74     47.46 o 
   9   2   6        5.75       35.31     17.15 o 
  10   2   6      149.70      187.47     29.50 o 
  11   2   6      155.51      172.75     29.70 o 
  12   2   6       95.43       58.19     27.81 o 
 -13   3   6        3.58       -8.26     37.53 o 
 -12   3   6        0.59      -13.53     13.10 o 
 -11   3   6        8.03       10.92     12.29 o 
 -10   3   6       18.37        9.23     12.24 o 
  -9   3   6       52.62       55.42     18.56 o 
  -8   3   6       18.82       20.93     15.59 o 
  -7   3   6      372.96      332.94     26.53 o 
  -6   3   6      137.70      128.87     18.97 o 
  -5   3   6      146.99      148.79     18.70 o 
  -4   3   6       11.88        7.29      9.45 o 
  -3   3   6       85.79       99.77     14.75 o 
  -2   3   6      175.06      181.82      8.75 o 
  -1   3   6     1519.70     1704.53     29.94 o 
   0   3   6      157.30      189.39      9.56 o 
   1   3   6     1668.54     1628.90     24.71 o 
   2   3   6      971.32     1170.42     20.40 o 
   3   3   6      344.47      350.73     10.95 o 
   4   3   6      373.66      358.83     16.94 o 
   5   3   6     1138.96     1083.56     41.72 o 
   6   3   6      143.10      162.69     21.53 o 
   7   3   6      248.01      259.36     26.60 o 
   8   3   6      268.62      263.34     27.75 o 
   9   3   6       76.59       69.06     19.85 o 
  10   3   6        1.87      -24.61     16.40 o 
  11   3   6        5.16      -21.40     18.36 o 
  12   3   6       30.67       24.84     23.56 o 
 -13   4   6       10.56       21.61     17.89 o 
 -12   4   6      106.36      121.59     24.64 o 
 -11   4   6        7.80        6.03     13.62 o 
 -10   4   6        5.40       -8.62     10.47 o 
  -9   4   6      749.93      789.95     28.00 o 
  -8   4   6      291.55      265.10     25.52 o 
  -7   4   6     1687.21     1589.32     56.03 o 
  -6   4   6       67.53       77.30     17.35 o 
  -5   4   6     3658.45     3454.40     86.61 o 
  -4   4   6     1468.65     1551.38     49.96 o 
  -3   4   6     3387.90     3399.12     57.64 o 
  -2   4   6      160.28      122.73     19.00 o 
  -1   4   6      592.73      614.93     13.75 o 
   0   4   6      487.64      463.40     15.63 o 
   1   4   6      681.30      586.08     14.06 o 
   2   4   6    10240.80    10364.28    110.55 o 
   3   4   6      359.11      389.05     12.33 o 
   4   4   6     1062.03     1103.58     28.89 o 
   5   4   6       58.62       54.39     16.20 o 
   6   4   6      543.62      517.44     31.32 o 
   7   4   6      250.09      244.51     25.72 o 
   8   4   6      187.97      192.19     25.45 o 
   9   4   6      217.12      250.38     30.24 o 
  10   4   6        4.20       14.92     18.77 o 
  11   4   6      143.33      153.78     30.99 o 
  12   4   6       74.39       70.00     28.56 o 
 -12   5   6      284.83      234.32     32.47 o 
 -11   5   6      177.74      179.91     28.96 o 
 -10   5   6      381.02      403.02     33.08 o 
  -9   5   6      313.87      278.53     28.08 o 
  -8   5   6      136.14       95.25     21.26 o 
  -7   5   6      122.38      127.45     21.40 o 
  -6   5   6       79.95       62.58     16.81 o 
  -5   5   6      596.56      521.76     30.85 o 
  -4   5   6        4.32      -11.86      8.38 o 
  -3   5   6      499.80      497.27     26.43 o 
  -2   5   6      822.48      913.84     25.36 o 
  -1   5   6        2.04       -4.02      3.92 o 
   0   5   6       36.94       26.15      5.27 o 
   1   5   6      684.21      661.31     15.30 o 
   2   5   6       59.01       58.61      7.06 o 
   3   5   6      813.95      822.90     18.54 o 
   4   5   6      276.04      279.38     16.13 o 
   5   5   6       39.89       43.52     10.73 o 
   6   5   6      170.03      198.85     17.44 o 
   7   5   6        5.35        2.84     10.93 o 
   8   5   6       29.10       -5.74     16.74 o 
   9   5   6       55.99       41.31     19.58 o 
  10   5   6       40.57       41.65     21.53 o 
  11   5   6       94.80      131.30     30.04 o 
 -12   6   6       31.70       -3.85     22.28 o 
 -11   6   6      132.09      158.30     27.07 o 
 -10   6   6      271.18      251.19     30.72 o 
  -9   6   6       66.65       61.90     19.51 o 
  -8   6   6       11.27        9.59     16.07 o 
  -7   6   6       30.49       41.99     19.10 o 
  -6   6   6       20.77       14.72     14.85 o 
  -5   6   6      154.67      170.05     23.02 o 
  -4   6   6      126.05      141.28     15.45 o 
  -3   6   6      334.91      296.61     17.25 o 
  -2   6   6      532.73      530.45     20.81 o 
  -1   6   6      257.36      288.03     15.57 o 
   0   6   6     1543.94     1463.89     33.72 o 
   1   6   6     1170.65     1300.79     31.03 o 
   2   6   6     1085.88     1076.28     28.25 o 
   3   6   6      194.54      205.03     11.24 o 
   4   6   6     1213.57     1199.90     31.14 o 
   5   6   6      791.31      823.65     27.69 o 
   6   6   6      228.21      255.97     18.59 o 
   7   6   6      240.71      217.98     19.72 o 
   8   6   6       94.11       94.70     16.59 o 
   9   6   6      608.90      618.50     29.67 o 
  10   6   6        2.07       17.69     23.69 o 
  11   6   6       83.07       69.19     25.65 o 
 -12   7   6        0.19       13.97     22.14 o 
 -11   7   6      104.00       96.67     25.38 o 
 -10   7   6        0.08      -10.80     18.09 o 
  -9   7   6      787.19      820.41     45.70 o 
  -8   7   6       55.00       51.91     19.78 o 
  -7   7   6        5.24       13.37     16.00 o 
  -6   7   6     1938.20     1673.90     60.62 o 
  -5   7   6       38.61       23.63     15.46 o 
  -4   7   6      168.45      210.13     17.95 o 
  -3   7   6       74.22       99.98     13.62 o 
  -2   7   6     1405.97     1363.91     46.55 o 
  -1   7   6      179.55      157.80     14.43 o 
   0   7   6     1216.22     1284.48     50.16 o 
   1   7   6      170.44      169.18     14.62 o 
   2   7   6     1535.58     1521.85     36.04 o 
   3   7   6      389.53      430.81     19.88 o 
   4   7   6      362.78      369.67     28.56 o 
   5   7   6      299.48      310.06     29.97 o 
   6   7   6       95.11      112.87     22.48 o 
   7   7   6      609.55      640.84     41.85 o 
   8   7   6      224.86      217.17     31.53 o 
   9   7   6      443.39      547.95     40.91 o 
  10   7   6       11.54       34.70     24.37 o 
 -11   8   6        6.06       18.36     20.52 o 
 -10   8   6       14.22       40.10     20.25 o 
  -9   8   6        9.81       25.25     17.55 o 
  -8   8   6        4.48        2.70     18.29 o 
  -7   8   6      515.40      559.16     38.14 o 
  -6   8   6        2.06       -3.24     16.00 o 
  -5   8   6      243.28      258.89     27.21 o 
  -4   8   6        4.87       -8.38     26.40 o 
  -3   8   6      120.46       98.27     14.99 o 
  -2   8   6       33.63       17.93     11.49 o 
  -1   8   6      326.32      348.19     20.22 o 
   0   8   6      294.84      271.85     18.26 o 
   1   8   6      411.25      383.88     40.40 o 
   2   8   6      197.02      202.06     16.61 o 
   3   8   6       41.49       30.94     10.69 o 
   4   8   6      674.80      727.05     39.76 o 
   5   8   6      352.54      289.47     29.77 o 
   6   8   6        1.86        8.17     18.50 o 
   7   8   6       67.12       51.17     22.88 o 
   8   8   6        2.01        0.81     22.21 o 
   9   8   6        5.13      -14.78     22.68 o 
 -10   9   6       43.69       48.88     26.13 o 
  -9   9   6      309.51      363.39     35.85 o 
  -8   9   6        6.57        2.09     19.64 o 
  -7   9   6       43.50       69.94     21.74 o 
  -6   9   6       25.40       14.72     16.94 o 
  -5   9   6      337.23      351.78     31.05 o 
  -4   9   6      158.09      173.74     22.24 o 
  -3   9   6        3.75       -5.16     10.71 o 
  -2   9   6     1039.68     1114.78     34.89 o 
  -1   9   6       37.91       26.38     11.54 o 
   0   9   6      581.30      499.82     23.64 o 
   1   9   6      149.65      135.45     15.15 o 
   2   9   6       95.68      103.90     16.07 o 
   3   9   6      505.64      446.69     32.13 o 
   4   9   6       45.71       26.19     17.96 o 
   5   9   6     1287.12     1246.72     54.07 o 
   6   9   6       83.23       95.59     22.68 o 
   7   9   6      131.42      145.21     28.83 o 
   8   9   6        0.71      -11.95     21.47 o 
  -9  10   6      244.26      287.24     36.18 o 
  -8  10   6      190.73      197.12     32.13 o 
  -7  10   6      165.35      168.90     27.88 o 
  -6  10   6      467.33      399.78     34.50 o 
  -5  10   6      173.42      121.31     25.72 o 
  -4  10   6      519.80      520.72     26.82 o 
  -3  10   6      155.73      145.65     19.08 o 
  -2  10   6        1.70      -10.15     19.71 o 
  -1  10   6        7.27       -4.05     11.80 o 
   0  10   6      683.40      635.06     27.25 o 
   1  10   6        1.20        1.69     11.46 o 
   2  10   6      351.92      370.62     24.74 o 
   3  10   6        3.95       12.96     16.61 o 
   4  10   6        7.15       -6.75     17.35 o 
   5  10   6      288.58      286.77     32.47 o 
   6  10   6        0.33      -25.86     19.10 o 
   7  10   6       33.11       24.57     19.58 o 
  -8  11   6        0.48       -1.62     20.52 o 
  -7  11   6       46.77       -6.82     21.13 o 
  -6  11   6        5.20      -18.29     18.56 o 
  -5  11   6       77.40       81.68     24.51 o 
  -4  11   6       55.31       90.93     23.56 o 
  -3  11   6      157.20      129.60     32.57 o 
  -2  11   6      160.86      144.64     39.73 o 
  -1  11   6       34.82       40.07     13.38 o 
   0  11   6        0.94      -15.61     21.67 o 
   1  11   6      265.36      308.87     22.14 o 
   2  11   6      344.40      327.05     22.27 o 
   3  11   6       69.84       60.55     24.24 o 
   4  11   6       50.17       43.07     22.61 o 
   5  11   6       49.19       73.85     23.15 o 
   6  11   6       49.20       45.30     19.31 o 
  -7  12   6        2.40        5.20     22.41 o 
  -6  12   6       38.26       51.17     24.91 o 
  -5  12   6       13.21       15.32     23.02 o 
  -4  12   6      598.53      649.22     45.03 o 
  -3  12   6       14.10       13.14     15.37 o 
  -2  12   6      327.53      349.72     24.74 o 
  -1  12   6       13.15       -5.98     17.62 o 
   0  12   6        4.00      -11.82     17.38 o 
   1  12   6      202.43      199.49     22.65 o 
   2  12   6       60.78       58.80     20.99 o 
   3  12   6      175.03      239.45     33.28 o 
   4  12   6        0.27      -23.42     22.28 o 
   5  12   6       86.62       66.76     25.72 o 
  -5  13   6        6.10        9.99     23.63 o 
  -4  13   6      132.03      100.32     28.29 o 
  -3  13   6       13.12       31.49     16.65 o 
  -2  13   6      189.68      178.00     22.11 o 
  -1  13   6       44.51       14.76     16.00 o 
   0  13   6       54.99       71.43     19.17 o 
   1  13   6        6.31        2.51     15.35 o 
   2  13   6        8.64       15.12     21.87 o 
   3  13   6        1.85       -8.84     23.09 o 
  -3 -15   7      112.75       80.47     26.46 o 
  -2 -15   7        1.57      -26.26     21.87 o 
  -1 -15   7       13.05       -1.96     21.80 o 
   0 -15   7        0.72        0.81     21.33 o 
   1 -15   7       74.38       78.04     25.72 o 
   2 -15   7        5.03      -23.56     23.15 o 
   3 -15   7      198.08      194.02     33.35 o 
   4 -15   7       15.61      -15.80     23.96 o 
   5 -15   7       11.72        4.66     24.71 o 
  -5 -14   7       29.58       45.63     24.44 o 
  -4 -14   7       23.65       24.24     21.20 o 
  -3 -14   7      310.03      261.25     35.04 o 
  -2 -14   7      116.74       97.62     26.13 o 
  -1 -14   7       53.39       54.95     22.75 o 
   0 -14   7      249.00      241.34     33.08 o 
   1 -14   7        0.15        8.71     20.12 o 
   2 -14   7      183.33      188.82     31.66 o 
   3 -14   7       84.03      102.34     27.14 o 
   4 -14   7      174.00      226.49     34.56 o 
   5 -14   7       57.34       54.21     25.45 o 
   6 -14   7      135.51      237.15     37.80 o 
   7 -14   7       18.26       13.84     26.87 o 
  -7 -13   7       74.50       82.02     25.65 o 
  -6 -13   7        0.33      -20.45     21.47 o 
  -5 -13   7      155.70      138.52     28.35 o 
  -4 -13   7        9.01       31.05     20.79 o 
  -3 -13   7      477.14      500.23     39.76 o 
  -2 -13   7       27.19       55.02     21.40 o 
  -1 -13   7     1046.41     1020.50     52.05 o 
   0 -13   7      128.34       96.33     23.90 o 
   1 -13   7      119.62      124.69     27.21 o 
   2 -13   7        9.93      -16.13     17.08 o 
   3 -13   7       36.19       56.30     22.75 o 
   4 -13   7      210.78      258.96     32.13 o 
   5 -13   7       74.22       36.86     21.40 o 
   6 -13   7      149.90      158.17     31.66 o 
   7 -13   7       20.20      -23.69     22.48 o 
   8 -13   7      100.10      139.27     30.85 o 
  -8 -12   7       32.99       22.01     23.69 o 
  -7 -12   7       62.90       74.66     27.41 o 
  -6 -12   7      141.07      196.31     30.51 o 
  -5 -12   7        0.01      -19.78     18.09 o 
  -4 -12   7     1140.65     1078.36     53.33 o 
  -3 -12   7        0.42      -18.63     16.74 o 
  -2 -12   7      270.32      286.03     32.54 o 
  -1 -12   7       41.77       18.17     11.98 o 
   0 -12   7        2.31      -11.07     11.10 o 
   1 -12   7      744.86      758.17     43.95 o 
   2 -12   7        7.22        9.59     16.67 o 
   3 -12   7      600.04      623.77     40.44 o 
   4 -12   7     1955.09     1897.35     69.53 o 
   5 -12   7       19.95        6.41     19.71 o 
   6 -12   7       30.51       23.83     22.41 o 
   7 -12   7      153.26      177.75     26.87 o 
   8 -12   7      184.12      157.22     28.96 o 
  -9 -11   7       30.02        9.45     21.40 o 
  -8 -11   7       29.17       35.98     22.95 o 
  -7 -11   7       51.87       56.42     17.96 o 
  -6 -11   7      138.71      152.03     27.21 o 
  -5 -11   7      791.96      812.38     45.43 o 
  -4 -11   7      159.46      165.39     25.05 o 
  -3 -11   7      463.31      419.83     32.34 o 
  -2 -11   7       82.47      117.19     22.61 o 
  -1 -11   7      103.14       97.47     14.49 o 
   0 -11   7      119.50      102.01     13.78 o 
   1 -11   7      217.83      207.88     17.78 o 
   2 -11   7      822.27      904.02     29.54 o 
   3 -11   7       88.71       70.83     13.35 o 
   4 -11   7      269.99      279.14     20.74 o 
   5 -11   7      269.18      278.32     19.92 o 
   6 -11   7      343.10      371.82     27.07 o 
   7 -11   7       11.18        9.34     13.37 o 
   8 -11   7        8.09       10.26     21.26 o 
   9 -11   7      106.77       80.67     27.48 o 
 -10 -10   7       38.58        5.13     23.83 o 
  -9 -10   7       10.24       57.65     22.68 o 
  -8 -10   7      314.26      363.73     34.97 o 
  -7 -10   7      270.84      289.20     30.04 o 
  -6 -10   7        0.45        2.03     17.15 o 
  -5 -10   7       40.98       40.57     18.43 o 
  -4 -10   7      289.48      238.16     28.42 o 
  -3 -10   7       16.13       19.17     15.53 o 
  -2 -10   7      612.38      627.59     30.31 o 
  -1 -10   7      970.65      935.52     29.40 o 
   0 -10   7       10.98       11.09     11.07 o 
   1 -10   7      684.34      627.11     28.32 o 
   2 -10   7       37.91        8.25     10.69 o 
   3 -10   7      926.57      968.59     30.29 o 
   4 -10   7      197.32      233.98     18.52 o 
   5 -10   7        1.40       -5.02     10.33 o 
   6 -10   7      440.58      429.30     23.18 o 
   7 -10   7      139.56      156.13     18.16 o 
   8 -10   7      896.12      954.21     50.43 o 
   9 -10   7      228.66      277.59     35.51 o 
  10 -10   7      175.72      159.11     30.31 o 
 -11  -9   7        3.94        1.01     25.32 o 
 -10  -9   7      137.33      147.57     28.02 o 
  -9  -9   7      143.94      133.19     27.27 o 
  -8  -9   7      265.31      271.45     31.66 o 
  -7  -9   7        5.08        8.24     15.26 o 
  -6  -9   7      553.63      514.68     25.17 o 
  -5  -9   7      635.45      654.08     38.01 o 
  -4  -9   7       38.92       66.83     18.09 o 
  -3  -9   7      140.34      141.29     22.07 o 
  -2  -9   7      265.28      273.18     17.59 o 
  -1  -9   7      644.67      692.91     25.28 o 
   0  -9   7      123.86       82.83     15.09 o 
   1  -9   7     2409.94     2495.50     49.23 o 
   2  -9   7       60.03       32.97     10.93 o 
   3  -9   7      301.85      309.56     17.34 o 
   4  -9   7      491.10      482.91     21.86 o 
   5  -9   7       46.83       52.45     11.47 o 
   6  -9   7      723.98      788.37     28.25 o 
   7  -9   7       27.03       22.35     24.67 o 
   8  -9   7      470.12      467.42     36.25 o 
   9  -9   7      323.68      337.47     39.29 o 
  10  -9   7      122.73      110.17     30.45 o 
  11  -9   7        0.11       13.23     23.49 o 
 -11  -8   7       46.82       23.42     23.96 o 
 -10  -8   7        5.02       26.80     20.18 o 
  -9  -8   7       68.55       50.43     20.86 o 
  -8  -8   7       11.83       31.39     17.15 o 
  -7  -8   7        1.56       15.32     16.88 o 
  -6  -8   7       63.11       56.37     18.70 o 
  -5  -8   7       48.32       62.71     17.96 o 
  -4  -8   7       76.75       41.58     16.81 o 
  -3  -8   7      314.80      334.97     26.60 o 
  -2  -8   7       89.76       92.42     11.92 o 
  -1  -8   7      838.20      821.05     25.43 o 
   0  -8   7     1273.95     1227.50     60.93 o 
   1  -8   7       52.67       40.19     12.89 o 
   2  -8   7     3672.62     3837.39    147.27 o 
   3  -8   7      258.59      260.17     15.88 o 
   4  -8   7      201.78      218.35     16.01 o 
   5  -8   7      291.64      324.56     18.06 o 
   6  -8   7      375.87      364.90     19.65 o 
   7  -8   7      263.59      283.00     43.78 o 
   8  -8   7       11.15       13.84     17.96 o 
   9  -8   7      855.85      815.89     48.13 o 
  10  -8   7        0.98      -31.80     21.20 o 
  11  -8   7      213.23      212.24     36.18 o 
 -12  -7   7       70.59       59.81     26.33 o 
 -11  -7   7        0.09      -23.49     21.06 o 
 -10  -7   7       62.27       60.89     22.82 o 
  -9  -7   7      319.21      318.70     30.51 o 
  -8  -7   7      558.21      499.55     34.90 o 
  -7  -7   7       39.91       60.01     19.04 o 
  -6  -7   7       69.95       30.99     16.20 o 
  -5  -7   7      215.15      176.26     22.28 o 
  -4  -7   7       32.83       35.44     14.24 o 
  -3  -7   7     3184.08     2934.05     54.83 o 
  -2  -7   7     1056.73     1134.63     30.08 o 
  -1  -7   7     1192.37     1334.97     31.68 o 
   0  -7   7       70.57       87.03     16.94 o 
   1  -7   7     1149.84     1217.12     29.69 o 
   2  -7   7     4152.40     4276.52     68.80 o 
   3  -7   7      122.71       99.65     11.53 o 
   4  -7   7     2219.65     2328.23     45.81 o 
   5  -7   7      277.33      282.21     20.52 o 
   6  -7   7      831.47      844.63     26.67 o 
   7  -7   7       68.57       63.32     22.75 o 
   8  -7   7      588.93      592.24     40.03 o 
   9  -7   7        9.24       -7.09     18.50 o 
  10  -7   7       77.27       39.90     22.88 o 
  11  -7   7       81.78       39.69     23.90 o 
  12  -7   7       13.84       10.46     25.92 o 
 -12  -6   7      178.26      177.07     32.74 o 
 -11  -6   7        2.50       -0.95     20.86 o 
 -10  -6   7        6.35        1.01     17.89 o 
  -9  -6   7      179.70      197.32     28.08 o 
  -8  -6   7       44.15       49.01     18.77 o 
  -7  -6   7      720.85      664.94     37.26 o 
  -6  -6   7       51.64       40.44     15.26 o 
  -5  -6   7        5.73        2.09     12.35 o 
  -4  -6   7     2097.25     2154.42     63.39 o 
  -3  -6   7      483.06      533.48     20.24 o 
  -2  -6   7      852.08      834.39     24.46 o 
  -1  -6   7      115.54       91.23     10.33 o 
   0  -6   7        4.51       -1.92      6.01 o 
   1  -6   7      656.53      713.73     21.34 o 
   2  -6   7       36.15       52.21      8.70 o 
   3  -6   7      685.59      749.38     22.26 o 
   4  -6   7       33.79       19.82      8.18 o 
   5  -6   7     1298.09     1329.47     31.89 o 
   6  -6   7       76.60       69.81     11.54 o 
   7  -6   7     1460.56     1513.51     59.00 o 
   8  -6   7      243.53      240.73     31.39 o 
   9  -6   7      422.26      388.64     33.89 o 
  10  -6   7        7.42       -6.28     19.24 o 
  11  -6   7        1.11       14.72     21.47 o 
  12  -6   7       72.71       64.81     27.34 o 
 -12  -5   7       52.52       78.24     26.33 o 
 -11  -5   7       92.32      115.50     28.89 o 
 -10  -5   7       27.19       34.70     19.17 o 
  -9  -5   7      221.75      277.39     30.31 o 
  -8  -5   7       13.08       21.53     17.42 o 
  -7  -5   7      763.04      789.36     40.17 o 
  -6  -5   7       84.76       97.41     18.43 o 
  -5  -5   7     2169.40     2086.44     62.17 o 
  -4  -5   7       99.04       94.51     16.27 o 
  -3  -5   7        4.92        5.47      7.03 o 
  -2  -5   7      189.81      182.43     14.04 o 
  -1  -5   7      257.74      253.43     13.38 o 
   0  -5   7     1998.00     1937.91     37.04 o 
   1  -5   7        6.22       10.89      6.54 o 
   2  -5   7     6840.39     6941.35     97.15 o 
   3  -5   7      218.98      195.38     22.51 o 
   4  -5   7     3059.92     3115.60     52.60 o 
   5  -5   7      397.33      394.37     28.49 o 
   6  -5   7      731.03      782.89     23.05 o 
   7  -5   7      249.78      298.58     32.47 o 
   8  -5   7       54.26       24.24     19.44 o 
   9  -5   7      643.90      679.32     43.20 o 
  10  -5   7       47.85       37.60     21.87 o 
  11  -5   7      217.62      270.97     35.17 o 
  12  -5   7        0.17       -2.09     22.41 o 
 -13  -4   7        1.15      -33.21     22.14 o 
 -12  -4   7      100.66      108.48     29.03 o 
 -11  -4   7       67.07       89.58     26.80 o 
 -10  -4   7        0.65        2.57     16.94 o 
  -9  -4   7      347.97      349.35     30.58 o 
  -8  -4   7      145.38      139.60     23.22 o 
  -7  -4   7     2112.14     2260.34     69.80 o 
  -6  -4   7      125.12      134.88     20.79 o 
  -5  -4   7     2602.05     2478.99     68.72 o 
  -4  -4   7     4541.90     4270.70     97.35 o 
  -3  -4   7     3400.29     3394.76     57.01 o 
  -2  -4   7     1075.64     1019.95     25.39 o 
  -1  -4   7      344.93      345.82     14.30 o 
   0  -4   7     3379.90     3324.52     52.92 o 
   1  -4   7       63.48       75.08      8.21 o 
   2  -4   7     6098.92     5821.18     82.36 o 
   3  -4   7     4121.11     4546.13     81.48 o 
   4  -4   7     1504.41     1370.64     28.89 o 
   5  -4   7       39.80       32.53      8.40 o 
   6  -4   7     1182.04     1400.84     54.48 o 
   7  -4   7     1663.59     1669.72     60.96 o 
   8  -4   7      173.09      157.70     26.46 o 
   9  -4   7      470.94      434.07     36.79 o 
  10  -4   7       87.15       68.05     22.01 o 
  11  -4   7      405.49      365.55     38.07 o 
  12  -4   7        8.41        4.93     22.55 o 
 -13  -3   7        4.11       -9.65     23.22 o 
 -12  -3   7      145.02      230.87     34.43 o 
 -11  -3   7      133.42      148.04     26.73 o 
 -10  -3   7      288.26      307.02     31.19 o 
  -9  -3   7      168.83      223.45     27.81 o 
  -8  -3   7      376.67      421.04     32.74 o 
  -7  -3   7      231.80      290.55     25.86 o 
  -6  -3   7      324.87      320.59     24.84 o 
  -5  -3   7       18.87       -2.77     10.13 o 
  -4  -3   7        2.18       -3.98      9.32 o 
  -3  -3   7     3843.58     3759.27     60.62 o 
  -2  -3   7       95.42      170.58     11.57 o 
  -1  -3   7     8296.83     8741.46    111.51 o 
   0  -3   7      586.02      612.29     12.78 o 
   1  -3   7      156.34      200.73     11.46 o 
   2  -3   7      280.35      275.10     11.81 o 
   3  -3   7      304.83      282.26     15.29 o 
   4  -3   7     1809.23     1786.66     32.42 o 
   5  -3   7      221.51      204.90     10.76 o 
   6  -3   7      462.55      426.10     29.43 o 
   7  -3   7      133.94      106.59     20.86 o 
   8  -3   7      123.41      142.17     25.92 o 
   9  -3   7       79.60      116.72     24.57 o 
  10  -3   7       44.25       76.62     25.92 o 
  11  -3   7       18.04      -11.00     22.21 o 
  12  -3   7      108.30       50.90     25.05 o 
 -13  -2   7       21.83       20.05     22.41 o 
 -12  -2   7       81.30      117.19     26.19 o 
 -11  -2   7        0.84       20.59     20.99 o 
 -10  -2   7      335.16      380.47     32.47 o 
  -9  -2   7      490.12      525.81     35.44 o 
  -8  -2   7       90.00      121.24     22.21 o 
  -7  -2   7     1190.83     1174.15     47.79 o 
  -6  -2   7        2.90       -2.36     11.75 o 
  -5  -2   7     1174.86     1279.53     44.55 o 
  -4  -2   7     1177.95     1073.09     38.61 o 
  -3  -2   7       12.71        5.69      6.46 o 
  -2  -2   7     7469.77     7227.30     79.50 o 
  -1  -2   7     4146.36     4069.24     48.03 o 
   0  -2   7     3058.83     3001.20     37.45 o 
   1  -2   7     2361.82     2492.28     32.33 o 
   2  -2   7     2697.38     2532.75     40.38 o 
   3  -2   7       75.33       46.54      5.97 o 
   4  -2   7      747.98      848.43     36.66 o 
   5  -2   7     1007.16     1005.99     41.79 o 
   6  -2   7      507.86      522.30     32.13 o 
   7  -2   7      853.28      788.14     41.99 o 
   8  -2   7       15.82       -5.94     14.78 o 
   9  -2   7     3083.48     2819.09     88.84 o 
  10  -2   7       15.32       24.37     20.32 o 
  11  -2   7       35.46       -3.98     20.05 o 
  12  -2   7        0.97       33.28     23.56 o 
 -13  -1   7        3.53        9.74     24.74 o 
 -12  -1   7       50.49       45.43     24.30 o 
 -11  -1   7      271.10      272.12     33.42 o 
 -10  -1   7       48.10       14.78     17.55 o 
  -9  -1   7       19.14       11.34     15.93 o 
  -8  -1   7       34.81       45.30     17.89 o 
  -7  -1   7     1257.45     1405.43     52.05 o 
  -6  -1   7      291.13      287.04     24.98 o 
  -5  -1   7     1736.86     1680.45     52.79 o 
  -4  -1   7       25.36       21.53     11.14 o 
  -3  -1   7       48.11       71.83      9.47 o 
  -2  -1   7      106.54      161.40      8.77 o 
  -1  -1   7     4465.50     4585.13     53.31 o 
   0  -1   7     1439.97     1373.55     21.42 o 
   1  -1   7      290.06      234.17      8.42 o 
   2  -1   7      264.13      266.46     12.65 o 
   3  -1   7      415.08      482.35     11.80 o 
   4  -1   7        6.78       11.07     11.14 o 
   5  -1   7     2397.38     2348.70     68.11 o 
   6  -1   7      254.08      204.28     25.65 o 
   7  -1   7        8.58       11.14     14.04 o 
   8  -1   7      321.75      282.52     28.02 o 
   9  -1   7       11.64       31.93     18.02 o 
  10  -1   7        4.11       17.35     19.10 o 
  11  -1   7       92.31       62.51     25.32 o 
  12  -1   7       24.32       -5.27     21.33 o 
 -13   0   7       72.84      106.47     19.93 o 
 -12   0   7        0.53      -10.73     18.83 o 
 -11   0   7      371.14      360.89     32.61 o 
 -10   0   7       47.13       35.37     19.17 o 
  -9   0   7      114.14      148.79     23.76 o 
  -8   0   7       64.69       81.48     19.64 o 
  -7   0   7      160.98      133.33     21.60 o 
  -6   0   7     1781.47     1557.79     52.93 o 
  -5   0   7       85.72       91.81     16.27 o 
  -4   0   7     2306.66     2260.54     61.03 o 
  -3   0   7      479.84      403.51     15.87 o 
  -2   0   7     2523.31     2664.39     35.82 o 
  -1   0   7     2956.56     2975.32     38.08 o 
   0   0   7     4702.04     4814.95     55.67 o 
   1   0   7     2435.47     2706.18     34.81 o 
   2   0   7     1259.35     1537.55     22.87 o 
   3   0   7     2181.81     2140.45     58.33 o 
   4   0   7       93.22      100.32     16.07 o 
   5   0   7     3608.27     3470.94     88.37 o 
   6   0   7      927.69      892.51     41.11 o 
   7   0   7      532.76      467.96     32.54 o 
   8   0   7       33.46       34.16     17.55 o 
   9   0   7      103.13      113.82     23.49 o 
  10   0   7      260.35      268.61     32.61 o 
  11   0   7        5.17       -1.89     19.44 o 
  12   0   7      390.23      416.52     39.56 o 
 -13   1   7      144.37      196.32     23.06 o 
 -12   1   7        3.16        9.33     14.38 o 
 -11   1   7      344.08      362.51     33.28 o 
 -10   1   7      610.01      622.48     39.63 o 
  -9   1   7     1423.37     1418.12     56.03 o 
  -8   1   7      983.80      926.53     43.27 o 
  -7   1   7       79.23       79.73     17.42 o 
  -6   1   7      206.73      158.51     20.39 o 
  -5   1   7      147.63      198.07     19.91 o 
  -4   1   7     1623.81     1431.49     45.57 o 
  -3   1   7     1095.11     1040.72     20.47 o 
  -2   1   7    11771.25    11803.42    124.07 o 
  -1   1   7     1379.62     1534.40     24.10 o 
   0   1   7     5060.14     5105.14     58.81 o 
   1   1   7     7629.62     7785.20     84.14 o 
   2   1   7     4354.32     4691.84     54.68 o 
   3   1   7     1177.17     1122.33     47.78 o 
   4   1   7        0.67       -3.98      9.65 o 
   5   1   7     1891.00     1886.96     59.00 o 
   6   1   7       77.41       68.79     18.50 o 
   7   1   7      353.57      403.02     31.66 o 
   8   1   7        7.92       11.61     15.39 o 
   9   1   7       46.19       42.87     18.77 o 
  10   1   7      555.53      493.41     39.42 o 
  11   1   7       25.12       23.96     20.12 o 
  12   1   7      130.68      136.30     31.05 o 
 -13   2   7       89.96      110.34     21.84 o 
 -12   2   7      140.12      126.43     18.71 o 
 -11   2   7      474.35      530.34     38.01 o 
 -10   2   7        0.37      -21.67     14.45 o 
  -9   2   7      126.60      128.40     25.18 o 
  -8   2   7       65.83       27.07     17.89 o 
  -7   2   7     1581.08     1612.34     56.23 o 
  -6   2   7      225.24      162.69     21.26 o 
  -5   2   7      199.10      164.78     19.64 o 
  -4   2   7      947.05      952.93     37.53 o 
  -3   2   7       97.06      103.60     25.72 o 
  -2   2   7     3114.64     3052.07     40.28 o 
  -1   2   7       10.81       -0.73      4.31 o 
   0   2   7     1375.12     1353.39     22.22 o 
   1   2   7       58.14       26.00      5.06 o 
   2   2   7      339.59      368.10     10.91 o 
   3   2   7      875.17      861.41     16.51 o 
   4   2   7     1249.00     1224.75     31.32 o 
   5   2   7       37.23       41.38     14.11 o 
   6   2   7       47.50       62.71     17.75 o 
   7   2   7      209.78      241.41     26.87 o 
   8   2   7      102.89       93.50     22.61 o 
   9   2   7       38.65       58.39     19.85 o 
  10   2   7       13.89       21.53     19.17 o 
  11   2   7      113.84      118.14     26.80 o 
  12   2   7       64.31      101.06     30.92 o 
 -13   3   7        2.91       -9.06     14.48 o 
 -12   3   7        2.02       11.47     14.60 o 
 -11   3   7      141.20      168.05     18.47 o 
 -10   3   7        2.22       21.40     18.02 o 
  -9   3   7      400.51      429.95     32.61 o 
  -8   3   7      410.45      488.35     33.21 o 
  -7   3   7      293.78      247.95     26.33 o 
  -6   3   7      649.62      641.18     33.96 o 
  -5   3   7      706.52      695.59     33.82 o 
  -4   3   7      117.89      147.91     18.02 o 
  -3   3   7       23.90       40.63      8.59 o 
  -2   3   7      610.50      562.58     14.29 o 
  -1   3   7       97.77       98.72     11.65 o 
   0   3   7     1754.81     1822.36     27.66 o 
   1   3   7      578.72      476.09     12.82 o 
   2   3   7       89.31       89.35      7.33 o 
   3   3   7       28.42       15.43      5.13 o 
   4   3   7     1360.42     1501.41     35.41 o 
   5   3   7      634.53      612.78     23.86 o 
   6   3   7      115.16       97.41     20.45 o 
   7   3   7      231.01      246.40     25.05 o 
   8   3   7      313.83      365.28     32.13 o 
   9   3   7       16.60       -1.01     16.00 o 
  10   3   7      527.70      515.89     39.22 o 
  11   3   7        0.02        2.09     20.93 o 
  12   3   7       85.05       82.56     25.05 o 
 -12   4   7       88.23       92.42     24.44 o 
 -11   4   7      245.61      253.56     30.65 o 
 -10   4   7       37.56       25.91     12.78 o 
  -9   4   7        2.32       -5.33     14.99 o 
  -8   4   7      313.56      310.40     27.68 o 
  -7   4   7      997.82      946.79     43.54 o 
  -6   4   7      460.52      581.51     33.48 o 
  -5   4   7        0.01        9.59     12.83 o 
  -4   4   7     3681.08     3682.40     80.06 o 
  -3   4   7      153.90      158.78     13.37 o 
  -2   4   7      279.63      250.25     10.23 o 
  -1   4   7        3.64       -0.39      4.60 o 
   0   4   7      104.83      126.23      9.79 o 
   1   4   7      311.66      297.35     10.99 o 
   2   4   7      429.24      440.09     13.38 o 
   3   4   7     1183.89     1150.63     21.93 o 
   4   4   7        0.22       -7.11     14.75 o 
   5   4   7     1118.54     1087.18     31.55 o 
   6   4   7      140.46      152.06     15.96 o 
   7   4   7     1041.55     1000.59     45.90 o 
   8   4   7        1.22        9.25     16.81 o 
   9   4   7      212.64      240.53     31.19 o 
  10   4   7      120.14      157.43     28.49 o 
  11   4   7        3.87      -13.57     20.99 o 
 -12   5   7       83.81       90.66     24.91 o 
 -11   5   7      379.81      321.33     36.39 o 
 -10   5   7      649.73      619.85     40.17 o 
  -9   5   7       56.71       50.09     19.85 o 
  -8   5   7        5.12       -2.70     14.92 o 
  -7   5   7       35.07       45.09     19.17 o 
  -6   5   7        0.20       -1.82     13.16 o 
  -5   5   7      390.71      441.23     29.57 o 
  -4   5   7      389.60      380.38     19.50 o 
  -3   5   7      666.16      680.07     24.17 o 
  -2   5   7      992.66      927.35     33.75 o 
  -1   5   7      511.40      555.81     14.26 o 
   0   5   7      361.97      394.10     12.24 o 
   1   5   7      698.71      708.98     16.60 o 
   2   5   7       26.09       22.86      6.57 o 
   3   5   7       36.52       38.64      9.40 o 
   4   5   7      251.16      231.15     15.63 o 
   5   5   7       38.70       28.87     11.09 o 
   6   5   7      479.71      476.71     23.16 o 
   7   5   7      451.34      472.95     24.37 o 
   8   5   7      245.52      269.50     30.01 o 
   9   5   7      257.73      326.80     35.44 o 
  10   5   7        9.14      -12.02     18.56 o 
  11   5   7      147.96      109.02     28.89 o 
 -12   6   7       10.01       27.54     22.68 o 
 -11   6   7        6.36       19.58     19.71 o 
 -10   6   7      173.50      203.53     28.89 o 
  -9   6   7       75.18      123.88     25.92 o 
  -8   6   7       83.14       87.02     20.59 o 
  -7   6   7      404.31      358.19     31.46 o 
  -6   6   7       66.54       23.69     18.77 o 
  -5   6   7       90.66       67.51     18.63 o 
  -4   6   7      241.75      237.57     17.40 o 
  -3   6   7      244.14      253.83     17.52 o 
  -2   6   7       64.16       78.82     12.02 o 
  -1   6   7      445.49      427.95     19.46 o 
   0   6   7        1.13       13.51      8.92 o 
   1   6   7      272.60      276.36     16.06 o 
   2   6   7      274.87      300.40     16.54 o 
   3   6   7     1932.13     1862.25     61.09 o 
   4   6   7      742.99      761.28     38.88 o 
   5   6   7      578.26      542.37     23.54 o 
   6   6   7      142.27      135.39     16.47 o 
   7   6   7        7.94       18.87     13.48 o 
   8   6   7      392.05      326.86     22.81 o 
   9   6   7       13.53       -3.11     14.61 o 
  10   6   7      128.98      118.23     36.42 o 
 -11   7   7      221.84      300.81     35.78 o 
 -10   7   7      191.63      229.86     32.20 o 
  -9   7   7      108.91      125.02     25.65 o 
  -8   7   7      866.97      927.34     48.00 o 
  -7   7   7        5.67        4.46     15.66 o 
  -6   7   7      721.81      754.73     41.52 o 
  -5   7   7       48.98       26.53     17.62 o 
  -4   7   7     1661.03     1602.47     41.60 o 
  -3   7   7      209.42      238.00     17.98 o 
  -2   7   7      240.79      240.32     17.09 o 
  -1   7   7     1105.63     1125.35     31.83 o 
   0   7   7      230.75      225.42     16.85 o 
   1   7   7      931.36      934.29     28.31 o 
   2   7   7      114.26       92.81     13.27 o 
   3   7   7      971.55     1009.77     45.50 o 
   4   7   7        0.95       18.90     14.92 o 
   5   7   7      963.04      962.85     46.04 o 
   6   7   7       88.80       95.25     24.10 o 
   7   7   7       59.66       68.86     21.80 o 
   8   7   7        2.55       13.16     22.48 o 
   9   7   7       21.41       38.88     25.11 o 
 -11   8   7      111.25      134.88     28.49 o 
 -10   8   7       30.48       13.77     19.58 o 
  -9   8   7       82.48      136.43     26.46 o 
  -8   8   7      326.32      319.78     32.00 o 
  -7   8   7      146.66      173.63     27.68 o 
  -6   8   7      617.54      633.42     39.36 o 
  -5   8   7       38.88       44.35     18.63 o 
  -4   8   7      590.29      586.73     26.36 o 
  -3   8   7       16.75       -1.97     23.42 o 
  -2   8   7        6.51        4.37     10.53 o 
  -1   8   7      349.69      289.73     18.63 o 
   0   8   7        9.07        0.10      9.72 o 
   1   8   7      513.02      500.49     26.46 o 
   2   8   7      119.37      112.62     14.37 o 
   3   8   7      226.43      220.61     26.46 o 
   4   8   7      469.73      501.31     35.91 o 
   5   8   7       29.36       43.61     20.12 o 
   6   8   7      445.08      427.59     34.09 o 
   7   8   7       82.74       76.28     23.90 o 
   8   8   7        9.19       -9.52     19.58 o 
   9   8   7       54.18       78.92     24.37 o 
 -10   9   7      142.44      194.89     34.09 o 
  -9   9   7       52.62       38.41     22.48 o 
  -8   9   7      164.44      157.02     29.10 o 
  -7   9   7       78.09      100.72     24.91 o 
  -6   9   7        1.68      -20.79     15.66 o 
  -5   9   7      236.36      247.75     30.85 o 
  -4   9   7      351.72      372.76     23.55 o 
  -3   9   7      212.65      208.21     20.07 o 
  -2   9   7        4.93        3.94     11.30 o 
  -1   9   7      238.41      235.61     19.57 o 
   0   9   7       38.84       20.62     11.61 o 
   1   9   7      736.13      800.99     28.94 o 
   2   9   7      115.44      108.08     23.02 o 
   3   9   7      371.50      375.54     31.32 o 
   4   9   7       12.84       -9.11     18.09 o 
   5   9   7        7.62       10.60     19.58 o 
   6   9   7        0.88       10.46     19.85 o 
   7   9   7        1.18       13.97     22.01 o 
   8   9   7      172.59      228.44     35.24 o 
  -9  10   7       38.28       44.62     22.75 o 
  -8  10   7      438.03      470.32     38.95 o 
  -7  10   7        3.94        7.43     19.58 o 
  -6  10   7       78.33       82.49     23.42 o 
  -5  10   7      109.59      115.17     26.46 o 
  -4  10   7       89.15       77.29     16.88 o 
  -3  10   7       66.90       49.42     15.48 o 
  -2  10   7       70.13       63.09     25.01 o 
  -1  10   7      110.52      128.52     17.04 o 
   0  10   7       93.49       88.44     15.48 o 
   1  10   7      238.04      239.77     21.91 o 
   2  10   7      185.14      199.96     29.23 o 
   3  10   7      239.87      230.13     30.78 o 
   4  10   7       17.54       39.83     21.26 o 
   5  10   7        3.87        9.18     19.17 o 
   6  10   7       93.66       99.10     24.30 o 
   7  10   7       14.50       24.57     23.09 o 
  -8  11   7       24.06       17.89     25.05 o 
  -7  11   7        1.22       34.63     24.30 o 
  -6  11   7        6.19      -23.63     18.43 o 
  -5  11   7        9.37       12.22     19.91 o 
  -4  11   7        3.65      -11.52     14.70 o 
  -3  11   7      493.98      471.44     40.20 o 
  -2  11   7        1.76       -8.60     12.14 o 
  -1  11   7      350.18      316.86     23.48 o 
   0  11   7        1.38      -22.53     15.02 o 
   1  11   7       16.58        2.29     33.52 o 
   2  11   7       96.08      146.15     28.08 o 
   3  11   7        0.81       -8.44     17.96 o 
   4  11   7       39.06       33.48     23.29 o 
   5  11   7        0.66        2.30     18.63 o 
  -6  12   7       12.80       24.91     22.34 o 
  -5  12   7      108.48       67.91     24.98 o 
  -4  12   7        3.24       -1.49     20.39 o 
  -3  12   7      320.27      321.33     40.30 o 
  -2  12   7       22.74       -0.42     15.24 o 
  -1  12   7      255.67      266.65     47.39 o 
   0  12   7       56.48       40.23     15.23 o 
   1  12   7        3.85        7.83     22.28 o 
   2  12   7      108.45      118.00     27.68 o 
   3  12   7        0.04        2.50     22.41 o 
   4  12   7      118.87      166.74     29.10 o 
  -3  13   7       22.87       22.57     18.14 o 
  -2  13   7        5.77      -22.17     16.34 o 
  -1  13   7       18.07      -13.79     15.86 o 
   0  13   7        9.10      -26.30     24.67 o 
   1  13   7        0.29       14.31     21.67 o 
  -3 -15   8       20.73       28.22     21.67 o 
  -2 -15   8        1.82       -6.68     21.33 o 
  -1 -15   8        2.49      -26.94     21.13 o 
   0 -15   8       44.46       70.27     24.78 o 
   1 -15   8        0.04      -16.67     22.28 o 
   2 -15   8      182.80      187.06     32.74 o 
   3 -15   8      126.00      141.70     30.92 o 
   4 -15   8       86.66      133.53     30.51 o 
  -5 -14   8       67.48       48.54     25.79 o 
  -4 -14   8      106.67       74.80     27.54 o 
  -3 -14   8       11.73      -12.29     19.51 o 
  -2 -14   8        0.84       11.27     21.20 o 
  -1 -14   8       79.33       72.30     23.56 o 
   0 -14   8      238.13      244.78     33.08 o 
   1 -14   8        8.33       19.71     22.07 o 
   2 -14   8      105.50      165.19     30.24 o 
   3 -14   8       19.98       36.93     23.83 o 
   4 -14   8        8.31        0.68     21.13 o 
   5 -14   8       11.02       25.59     22.41 o 
   6 -14   8        7.27       33.01     23.22 o 
  -7 -13   8       68.22       40.10     27.41 o 
  -6 -13   8        9.87       -7.83     24.51 o 
  -5 -13   8      114.19      107.34     30.31 o 
  -4 -13   8       27.45       22.01     23.42 o 
  -3 -13   8      191.07      244.38     32.40 o 
  -2 -13   8      874.94      783.62     46.24 o 
  -1 -13   8        4.75       16.67     17.21 o 
   0 -13   8      599.25      715.44     44.96 o 
   1 -13   8       65.33       99.24     25.92 o 
   2 -13   8      556.78      649.28     42.87 o 
   3 -13   8      120.83       83.57     24.57 o 
   4 -13   8      191.10      197.19     29.64 o 
   5 -13   8       91.70       80.33     24.84 o 
   6 -13   8       89.63      113.61     27.27 o 
   7 -13   8      246.91      284.61     35.44 o 
  -8 -12   8        0.90      -31.09     20.72 o 
  -7 -12   8       27.94       24.17     22.61 o 
  -6 -12   8        2.94        2.23     18.50 o 
  -5 -12   8      150.48      165.32     28.69 o 
  -4 -12   8      150.65       80.60     23.42 o 
  -3 -12   8       48.33        2.97     17.42 o 
  -2 -12   8      305.00      308.30     30.31 o 
  -1 -12   8      105.95       81.35     21.53 o 
   0 -12   8     1543.35     1547.82     41.62 o 
   1 -12   8       18.38        5.91     11.72 o 
   2 -12   8        1.25      -14.72     11.67 o 
   3 -12   8      138.66      138.24     18.21 o 
   4 -12   8       46.88       67.65     15.05 o 
   5 -12   8       10.35       21.87     13.78 o 
   6 -12   8       92.45       88.43     22.14 o 
   7 -12   8       57.99       63.52     24.37 o 
  -9 -11   8       58.78       42.66     25.92 o 
  -8 -11   8        7.04       10.46     19.04 o 
  -7 -11   8       53.93       48.27     21.06 o 
  -6 -11   8      181.03      205.02     29.23 o 
  -5 -11   8       20.48      -12.08     16.47 o 
  -4 -11   8      456.63      373.79     32.54 o 
  -3 -11   8      304.74      286.84     28.89 o 
  -2 -11   8      736.52      720.53     28.26 o 
  -1 -11   8       87.57       85.38     25.32 o 
   0 -11   8      210.26      217.94     18.35 o 
   1 -11   8       58.30       33.23     12.01 o 
   2 -11   8      220.98      212.71     53.57 o 
   3 -11   8       49.21       53.64     25.72 o 
   4 -11   8      360.77      406.32     22.23 o 
   5 -11   8     1428.34     1565.50     41.84 o 
   6 -11   8       61.95       44.08     14.87 o 
   7 -11   8      433.08      436.40     28.18 o 
   8 -11   8      183.85      215.89     32.74 o 
   9 -11   8      157.57      102.68     30.31 o 
 -10 -10   8        5.37      -22.68     21.06 o 
  -9 -10   8      164.36      186.79     31.26 o 
  -8 -10   8        8.84       36.18     18.56 o 
  -7 -10   8      100.91       95.25     24.57 o 
  -6 -10   8      215.45      192.87     20.26 o 
  -5 -10   8       19.53       23.69     17.35 o 
  -4 -10   8     1241.30     1293.16     54.75 o 
  -3 -10   8       76.42       68.72     18.90 o 
  -2 -10   8       22.85        8.17      9.96 o 
  -1 -10   8       87.85       95.69     13.54 o 
   0 -10   8      160.97      174.16     16.13 o 
   1 -10   8      634.70      628.32     24.23 o 
   2 -10   8      571.49      603.10     27.14 o 
   3 -10   8      167.35      127.63     24.10 o 
   4 -10   8       53.49       25.46     14.85 o 
   5 -10   8       11.53        0.31     11.10 o 
   6 -10   8       44.83       60.32     23.05 o 
   7 -10   8     1805.72     1946.43     70.00 o 
   8 -10   8       50.40       79.66     23.56 o 
   9 -10   8       76.26       44.01     26.13 o 
  10 -10   8       21.78       12.15     24.44 o 
 -10  -9   8       14.84        5.47     19.91 o 
  -9  -9   8      101.03      120.30     25.38 o 
  -8  -9   8        0.23       10.46     19.24 o 
  -7  -9   8      648.71      672.30     41.38 o 
  -6  -9   8       15.97       12.42     16.74 o 
  -5  -9   8      441.66      395.19     31.66 o 
  -4  -9   8       68.34       84.52     19.91 o 
  -3  -9   8       38.80       40.34     11.44 o 
  -2  -9   8      153.47      149.91     14.89 o 
  -1  -9   8      337.73      302.44     20.35 o 
   0  -9   8      137.63      128.49     13.53 o 
   1  -9   8      185.38      204.61     16.50 o 
   2  -9   8      297.79      273.33     17.68 o 
   3  -9   8       87.27       83.86     13.03 o 
   4  -9   8      293.61      300.89     23.02 o 
   5  -9   8      861.43      927.66     29.66 o 
   6  -9   8       10.88       23.26     11.51 o 
   8  -9   8      206.50      262.06     34.36 o 
   9  -9   8        0.27       -1.76     22.21 o 
  10  -9   8       40.34       20.72     22.55 o 
  11  -9   8        1.80      -20.72     25.11 o 
 -11  -8   8       18.16       24.64     20.86 o 
 -10  -8   8       36.80       58.53     22.61 o 
  -9  -8   8       45.07       69.19     21.87 o 
  -8  -8   8      620.88      706.12     41.85 o 
  -7  -8   8      215.23      196.72     27.21 o 
  -6  -8   8      462.24      497.26     34.16 o 
  -5  -8   8      375.51      318.36     28.15 o 
  -4  -8   8        4.05       -6.82     13.43 o 
  -3  -8   8      305.74      286.00     17.61 o 
  -2  -8   8      891.26      815.01     26.54 o 
  -1  -8   8      296.52      303.88     16.72 o 
   0  -8   8      352.46      380.83     24.64 o 
   1  -8   8     1616.92     1707.11     38.40 o 
   2  -8   8      357.88      309.66     17.22 o 
   3  -8   8     3506.63     3591.49     72.47 o 
   4  -8   8       86.50       62.94     10.91 o 
   5  -8   8      865.53      846.52     27.36 o 
   6  -8   8        6.02        5.58     16.88 o 
   7  -8   8      378.03      352.39     32.40 o 
   8  -8   8     1542.23     1625.64     64.87 o 
   9  -8   8      329.31      385.40     40.98 o 
  10  -8   8      987.32     1123.52     60.96 o 
  11  -8   8        0.91      -21.33     23.56 o 
 -11  -7   8      266.81      289.61     36.52 o 
 -10  -7   8        8.67       -9.32     19.44 o 
  -9  -7   8      204.15      212.38     29.64 o 
  -8  -7   8      526.23      510.96     36.66 o 
  -7  -7   8      437.67      379.93     30.85 o 
  -6  -7   8      200.26      205.49     25.59 o 
  -5  -7   8      588.98      636.79     35.31 o 
  -4  -7   8      419.52      428.54     20.67 o 
  -3  -7   8      397.71      411.81     20.09 o 
  -2  -7   8      257.19      264.66     16.51 o 
  -1  -7   8        9.91        9.36      8.35 o 
   0  -7   8     4268.81     4309.35     69.98 o 
   1  -7   8     1278.17     1313.01     31.98 o 
   2  -7   8      681.05      691.62     22.93 o 
   3  -7   8     2393.80     2354.31     46.39 o 
   4  -7   8       12.77        7.77      9.01 o 
   5  -7   8     1065.06     1071.57     29.83 o 
   6  -7   8      207.37      214.12     16.57 o 
   7  -7   8      356.08      352.32     31.53 o 
   8  -7   8       70.20       65.62     22.14 o 
   9  -7   8       53.03       37.67     21.13 o 
  10  -7   8      120.94       89.92     27.81 o 
  11  -7   8      113.43       79.39     27.68 o 
 -12  -6   8       32.86       12.02     24.71 o 
 -11  -6   8      330.65      377.36     35.04 o 
 -10  -6   8      271.37      295.07     34.36 o 
  -9  -6   8      573.56      606.89     41.79 o 
  -8  -6   8        0.63       -2.30     15.59 o 
  -7  -6   8      289.76      290.89     28.08 o 
  -6  -6   8      515.15      446.09     30.92 o 
  -5  -6   8       14.02       14.99     14.45 o 
  -4  -6   8      581.22      542.49     30.85 o 
  -3  -6   8       66.29       86.76     11.68 o 
  -2  -6   8     1602.90     1518.92     34.91 o 
  -1  -6   8      401.36      409.80     17.42 o 
   0  -6   8      457.90      397.26     24.10 o 
   1  -6   8      585.82      609.23     30.65 o 
   2  -6   8       93.91       88.83     10.08 o 
   3  -6   8       76.30       79.25     14.92 o 
   4  -6   8      298.26      270.12     15.79 o 
   5  -6   8        0.06       13.13      8.43 o 
   6  -6   8      722.19      722.19     41.99 o 
   7  -6   8      423.08      441.29     34.56 o 
   8  -6   8      457.58      444.13     36.72 o 
   9  -6   8      483.69      473.16     42.26 o 
  10  -6   8      464.94      530.54     41.52 o 
  11  -6   8       23.98       14.78     23.15 o 
  12  -6   8       26.26       25.45     26.13 o 
 -12  -5   8        5.19       18.16     23.90 o 
 -11  -5   8        0.18        8.30     22.75 o 
 -10  -5   8      210.28      243.30     32.00 o 
  -9  -5   8      127.46      138.05     25.79 o 
  -8  -5   8      132.33      109.16     22.75 o 
  -7  -5   8      206.42      186.72     25.59 o 
  -6  -5   8        3.96       11.34     13.77 o 
  -5  -5   8       68.59       90.73     17.75 o 
  -4  -5   8      271.06      272.93     22.41 o 
  -3  -5   8      595.52      505.21     19.67 o 
  -2  -5   8      432.03      386.16     16.67 o 
  -1  -5   8       76.19      100.58     10.98 o 
   0  -5   8       32.63       11.23     12.22 o 
   1  -5   8      121.08       96.67      6.96 o 
   2  -5   8      143.06      143.27     11.53 o 
   3  -5   8      433.08      477.90     17.37 o 
   4  -5   8      704.60      708.40     37.67 o 
   5  -5   8      347.97      387.55     27.31 o 
   6  -5   8        7.17       -0.07     14.51 o 
   7  -5   8       27.61       15.05     16.94 o 
   8  -5   8      423.43      507.32     39.02 o 
   9  -5   8       20.38       18.50     20.99 o 
  10  -5   8       23.79       28.62     19.91 o 
  11  -5   8      318.19      255.85     34.90 o 
  12  -5   8       17.27       -3.38     20.79 o 
 -12  -4   8        2.89       -3.58     21.67 o 
 -11  -4   8      180.15      188.61     31.39 o 
 -10  -4   8      464.11      352.59     33.28 o 
  -9  -4   8       16.52        5.06     17.48 o 
  -8  -4   8      229.49      196.85     26.46 o 
  -7  -4   8      297.07      333.89     28.29 o 
  -6  -4   8     1956.66     2050.59     64.47 o 
  -5  -4   8      192.29      164.38     20.59 o 
  -4  -4   8     3370.45     3725.78     89.99 o 
  -3  -4   8     1565.74     1491.01     34.01 o 
  -2  -4   8     1095.64     1084.26     27.07 o 
  -1  -4   8       96.47       97.45     10.10 o 
   0  -4   8     1808.40     1778.25     27.31 o 
   1  -4   8       42.70       50.25      5.73 o 
   2  -4   8        3.51       -3.67      5.61 o 
   3  -4   8       22.31       42.46     15.93 o 
   4  -4   8     2214.86     2259.58     43.58 o 
   5  -4   8     2256.52     2183.92     67.71 o 
   6  -4   8     1126.72     1187.65     50.23 o 
   7  -4   8      279.24      314.31     31.86 o 
   8  -4   8      598.31      549.64     37.87 o 
   9  -4   8       40.45       32.61     19.64 o 
  10  -4   8       10.47       -9.38     19.58 o 
  11  -4   8      140.79      145.07     32.27 o 
  12  -4   8        7.27       -3.17     21.94 o 
 -13  -3   8        1.48       77.70     27.75 o 
 -12  -3   8       20.86       -2.23     23.56 o 
 -11  -3   8      140.19      140.55     27.81 o 
 -10  -3   8        0.28       -2.30     20.05 o 
  -9  -3   8      116.02      141.43     25.32 o 
  -8  -3   8        0.18        8.17     16.34 o 
  -7  -3   8      355.22      400.25     30.04 o 
  -6  -3   8        6.37        5.40     13.30 o 
  -5  -3   8      370.29      325.05     25.11 o 
  -4  -3   8      326.09      341.72     23.83 o 
  -3  -3   8       11.80        0.92      7.16 o 
  -2  -3   8      963.59      888.52     23.58 o 
  -1  -3   8     5738.31     5668.94     64.62 o 
   0  -3   8      669.36      674.72     14.44 o 
   1  -3   8      143.49      179.63      8.18 o 
   2  -3   8      172.40      166.08      8.39 o 
   3  -3   8       39.26       64.17      7.45 o 
   4  -3   8     3853.42     3526.34     54.33 o 
   5  -3   8        8.83       -1.89     12.02 o 
   6  -3   8      581.59      563.01     35.98 o 
   7  -3   8       13.63        7.56     15.66 o 
   8  -3   8      221.09      211.63     30.45 o 
   9  -3   8       67.69       47.25     21.60 o 
  10  -3   8      344.70      310.33     36.32 o 
  11  -3   8      246.42      211.36     32.47 o 
  12  -3   8       59.58       25.38     22.82 o 
 -13  -2   8       20.87       31.86     22.88 o 
 -12  -2   8       13.65       43.14     22.75 o 
 -11  -2   8       52.49       39.56     24.24 o 
 -10  -2   8      127.13      150.61     27.54 o 
  -9  -2   8       96.22       94.10     22.14 o 
  -8  -2   8      613.18      597.23     38.01 o 
  -7  -2   8        4.21        4.12     15.19 o 
  -6  -2   8     1808.23     1817.76     59.88 o 
  -5  -2   8     1810.25     1823.16     57.31 o 
  -4  -2   8     8968.79     8609.10    169.92 o 
  -3  -2   8     6899.44     6948.17    120.13 o 
  -2  -2   8     2278.91     2172.94     31.42 o 
  -1  -2   8     1273.55     1173.51     20.41 o 
   0  -2   8      436.61      386.49     11.21 o 
   1  -2   8     4354.49     4344.95     51.64 o 
   2  -2   8      748.07      796.44     15.85 o 
   3  -2   8     1326.78     1228.32     24.19 o 
   4  -2   8        0.61      -16.10     10.73 o 
   5  -2   8     3193.05     3139.82     84.59 o 
   6  -2   8      639.77      669.20     36.93 o 
   7  -2   8     2410.08     2233.47     73.45 o 
   8  -2   8     1409.95     1451.13     60.69 o 
   9  -2   8      312.99      273.88     33.15 o 
  10  -2   8      824.22      725.43     46.38 o 
  11  -2   8        9.07        6.14     19.91 o 
  12  -2   8      306.49      305.13     40.84 o 
 -13  -1   8      246.87      321.81     39.63 o 
 -12  -1   8       88.42       97.21     25.25 o 
 -11  -1   8        0.88       19.04     18.70 o 
 -10  -1   8       27.38       35.10     19.44 o 
  -9  -1   8       82.19      107.61     22.75 o 
  -8  -1   8     2478.51     2534.89     78.38 o 
  -7  -1   8       59.06       41.04     17.01 o 
  -6  -1   8     1554.49     1371.88     50.43 o 
  -5  -1   8       83.62       64.47     16.13 o 
  -4  -1   8     1270.96     1265.55     44.28 o 
  -3  -1   8      421.75      415.95     16.89 o 
  -2  -1   8      179.77       98.59     16.22 o 
  -1  -1   8     1727.90     1676.35     34.20 o 
   0  -1   8        2.35        0.18      4.48 o 
   1  -1   8     4204.05     4358.77     72.27 o 
   2  -1   8       14.90        6.70      4.48 o 
   3  -1   8     7173.74     7318.80    116.54 o 
   4  -1   8       10.94       11.14     12.15 o 
   5  -1   8     2429.43     2415.06     72.50 o 
   6  -1   8      296.08      331.46     27.48 o 
   7  -1   8        2.33        6.95     15.46 o 
   8  -1   8      810.71      731.84     42.60 o 
   9  -1   8       18.36      -10.06     16.88 o 
  10  -1   8      482.76      417.26     36.32 o 
  11  -1   8       82.71       60.28     24.10 o 
  12  -1   8       75.74       50.43     24.91 o 
 -13   0   8        2.03       11.12     17.31 o 
 -12   0   8       36.77       29.23     22.88 o 
 -11   0   8        0.53       -3.51     16.61 o 
 -10   0   8        0.24        3.04     16.47 o 
  -9   0   8      318.05      343.00     32.00 o 
  -8   0   8      299.56      317.08     29.43 o 
  -7   0   8      438.76      405.58     30.11 o 
  -6   0   8      188.62      175.92     22.28 o 
  -5   0   8        5.34      -10.80     11.07 o 
  -4   0   8     1824.27     1713.94     52.79 o 
  -3   0   8      324.75      315.42     12.31 o 
  -2   0   8       68.00       68.11      7.09 o 
  -1   0   8      238.60      272.08     13.19 o 
   0   0   8        3.74       -6.43      4.29 o 
   1   0   8     1617.27     1613.16     25.04 o 
   2   0   8      843.33      804.82     16.03 o 
   3   0   8      286.43      280.06     15.53 o 
   4   0   8      373.21      422.86     29.23 o 
   5   0   8      918.01      853.96     39.15 o 
   6   0   8       37.24       17.35     15.05 o 
   7   0   8        3.67       -4.73     14.11 o 
   8   0   8      138.09      151.28     25.18 o 
   9   0   8      125.32      135.22     27.68 o 
  10   0   8        5.12      -22.14     17.42 o 
  11   0   8       14.53       -1.69     21.13 o 
  12   0   8       20.13       37.94     25.92 o 
 -13   1   8        1.47        1.24     19.98 o 
 -12   1   8      446.92      481.66     38.55 o 
 -11   1   8        1.59      -14.11     17.08 o 
 -10   1   8      530.94      516.09     36.52 o 
  -9   1   8      213.50      271.45     29.30 o 
  -8   1   8      100.07       82.63     21.74 o 
  -7   1   8      239.66      198.81     24.44 o 
  -6   1   8      344.51      343.88     26.46 o 
  -5   1   8      218.34      261.12     22.55 o 
  -4   1   8      194.33      180.31     19.64 o 
  -3   1   8        4.18        6.43      5.54 o 
  -2   1   8     2306.65     2399.18     34.63 o 
  -1   1   8     1174.34     1086.39     20.21 o 
   0   1   8     1425.35     1335.45     22.85 o 
   1   1   8     8135.82     8580.49     93.16 o 
   2   1   8      239.40      182.21      9.28 o 
   3   1   8     1355.37     1376.13     32.11 o 
   4   1   8      807.31      838.50     26.18 o 
   5   1   8      103.11       41.72     15.12 o 
   6   1   8      441.16      445.21     30.99 o 
   7   1   8     1894.21     1810.07     64.94 o 
   8   1   8        5.22        9.92     14.99 o 
   9   1   8        3.56      -24.00     16.00 o 
  10   1   8      216.68      237.15     32.74 o 
  11   1   8        6.57        2.09     20.93 o 
  12   1   8       45.54       19.51     22.82 o 
 -13   2   8        1.57       -1.38     14.64 o 
 -12   2   8       35.58       27.32     15.35 o 
 -11   2   8        1.01       23.63     21.26 o 
 -10   2   8       69.16       91.81     23.83 o 
  -9   2   8        0.26        0.41     17.15 o 
  -8   2   8      177.65      183.15     26.46 o 
  -7   2   8      971.11      879.82     42.06 o 
  -6   2   8        2.43      -15.66     11.14 o 
  -5   2   8     1135.63     1035.83     42.26 o 
  -4   2   8        1.19        6.62     11.27 o 
  -3   2   8       25.07       17.82      6.29 o 
  -2   2   8      181.02      232.38     10.85 o 
  -1   2   8        0.77       -0.41      5.76 o 
   0   2   8     1826.22     1927.57     29.31 o 
   1   2   8      778.81      763.07     22.40 o 
   2   2   8      784.50      831.65     17.08 o 
   3   2   8      539.44      551.86     20.44 o 
   4   2   8      231.41      199.62     15.04 o 
   5   2   8     1178.44     1217.67     33.37 o 
   6   2   8        1.44        0.61     13.64 o 
   7   2   8      188.62      198.54     27.21 o 
   8   2   8      160.85      155.20     25.65 o 
   9   2   8        6.32        7.90     18.23 o 
  10   2   8       26.23       23.09     19.91 o 
  11   2   8      162.66      120.97     27.88 o 
 -12   3   8       89.03       98.78     18.02 o 
 -11   3   8       77.56       69.97     24.57 o 
 -10   3   8      103.22      120.30     25.18 o 
  -9   3   8       40.21       46.24     19.71 o 
  -8   3   8        6.53      -11.54     14.18 o 
  -7   3   8       64.26       74.06     18.56 o 
  -6   3   8     1143.41     1224.71     49.35 o 
  -5   3   8     2149.46     2180.41     65.14 o 
  -4   3   8       82.05       94.91     14.62 o 
  -3   3   8     1683.13     1587.21     35.80 o 
  -2   3   8      166.26      163.95     10.02 o 
  -1   3   8      287.45      226.15     10.42 o 
   0   3   8      291.78      285.33     11.31 o 
   1   3   8      449.73      410.99     12.62 o 
   2   3   8     3389.15     3579.63     46.33 o 
   3   3   8      971.70      928.05     26.59 o 
   4   3   8     1223.84     1157.96     38.04 o 
   5   3   8        0.65        9.43     10.16 o 
   6   3   8      355.32      345.11     20.09 o 
   7   3   8        6.06        8.24     15.26 o 
   8   3   8     1345.85     1307.00     55.83 o 
   9   3   8      305.03      293.45     30.51 o 
  10   3   8      139.85      154.46     28.62 o 
  11   3   8      292.34      366.43     41.58 o 
 -12   4   8      204.52      185.17     30.45 o 
 -11   4   8       11.13        0.00     20.79 o 
 -10   4   8      219.86      297.10     34.16 o 
  -9   4   8        7.43       12.35     15.93 o 
  -8   4   8      371.13      425.50     31.86 o 
  -7   4   8       16.00       18.77     16.00 o 
  -6   4   8      101.66       77.23     19.04 o 
  -5   4   8     2047.92     1955.27     62.85 o 
  -4   4   8        0.16       20.52     10.41 o 
  -3   4   8     2713.17     2879.21     53.93 o 
  -2   4   8      825.57      852.82     25.04 o 
  -1   4   8     1051.96     1049.00     21.26 o 
   0   4   8     2161.70     2043.16     31.24 o 
   1   4   8       42.27       27.51      6.64 o 
   2   4   8     2961.24     3117.60     42.56 o 
   3   4   8      220.26      211.40     15.37 o 
   4   4   8     2063.30     2139.15     45.77 o 
   5   4   8      346.28      329.31     19.12 o 
   6   4   8      995.89      953.19     31.93 o 
   7   4   8       47.83       54.74     14.94 o 
   8   4   8      210.92      215.03     20.91 o 
   9   4   8      192.37      246.33     32.34 o 
  10   4   8       10.48       47.32     22.01 o 
  11   4   8      126.60      178.49     34.02 o 
 -12   5   8       17.68        8.78     23.42 o 
 -11   5   8       16.92       54.82     22.01 o 
 -10   5   8      183.29      220.21     30.31 o 
  -9   5   8        0.33        8.03     17.35 o 
  -8   5   8      180.10      178.96     25.92 o 
  -7   5   8      129.36      146.42     24.57 o 
  -6   5   8     1510.32     1445.33     55.69 o 
  -5   5   8      357.84      305.60     26.94 o 
  -4   5   8      103.19       94.38     22.41 o 
  -3   5   8      568.09      566.00     22.74 o 
  -2   5   8       23.83       12.07      9.07 o 
  -1   5   8     1441.69     1436.03     34.75 o 
   0   5   8        3.22       -0.96      8.06 o 
   1   5   8      871.29      802.96     24.29 o 
   2   5   8      920.12      931.84     20.39 o 
   3   5   8        8.78       19.33      9.69 o 
   4   5   8     1102.66     1126.73     31.82 o 
   5   5   8      138.41      147.21     15.54 o 
   6   5   8      201.11      222.33     26.67 o 
   7   5   8        8.08       14.74     12.88 o 
   8   5   8      243.44      272.79     23.17 o 
   9   5   8      285.91      304.98     24.55 o 
  10   5   8       19.93       36.17     17.01 o 
 -11   6   8        6.46       15.73     22.01 o 
 -10   6   8       50.50       57.99     21.26 o 
  -9   6   8      405.43      344.96     37.13 o 
  -8   6   8        1.06      -13.10     15.19 o 
  -7   6   8      279.27      259.36     30.18 o 
  -6   6   8       22.73       28.96     18.02 o 
  -5   6   8     1755.45     1683.96     60.69 o 
  -4   6   8        3.77       -0.83     10.64 o 
  -3   6   8        2.69        3.59     12.25 o 
  -2   6   8      224.23      232.37     17.13 o 
  -1   6   8      653.48      604.85     23.28 o 
   0   6   8      845.46      884.13     27.28 o 
   1   6   8      165.75      122.03     13.83 o 
   2   6   8     1430.15     1412.31     53.33 o 
   3   6   8      443.03      482.61     33.21 o 
   4   6   8     1384.30     1428.38     54.68 o 
   5   6   8       88.01       94.24     20.72 o 
   6   6   8       62.33       31.86     18.36 o 
   7   6   8      261.36      259.56     33.96 o 
   8   6   8       33.37       70.00     23.90 o 
   9   6   8      137.16      132.45     28.15 o 
  10   6   8      158.38      176.73     34.50 o 
 -11   7   8        0.08       -3.04     20.45 o 
 -10   7   8      131.10      176.40     29.64 o 
  -9   7   8       41.63        5.67     20.12 o 
  -8   7   8       15.71       21.60     19.44 o 
  -7   7   8      227.35      240.26     29.84 o 
  -6   7   8       26.09       -2.97     16.07 o 
  -5   7   8      553.37      510.02     34.50 o 
  -4   7   8       10.60       21.58     12.94 o 
  -3   7   8       31.43       14.81     14.92 o 
  -2   7   8       13.06       12.24     10.62 o 
  -1   7   8      157.51      141.87     15.42 o 
   0   7   8       79.69       67.33     13.81 o 
   1   7   8      197.06      221.81     27.27 o 
   2   7   8        4.22      -21.87     14.58 o 
   3   7   8      326.65      273.88     26.73 o 
   4   7   8       65.31       99.51     20.93 o 
   5   7   8      132.61      119.15     22.28 o 
   6   7   8       42.60       16.74     18.23 o 
   7   7   8       84.43       85.26     24.57 o 
   8   7   8       34.35       23.63     23.69 o 
   9   7   8       74.17       39.96     25.11 o 
 -10   8   8      139.27      128.67     27.41 o 
  -9   8   8      100.01      103.02     23.96 o 
  -8   8   8        0.68       -2.84     19.58 o 
  -7   8   8        0.83        8.78     18.29 o 
  -6   8   8      165.06      153.92     28.29 o 
  -5   8   8       30.99       11.21     16.81 o 
  -4   8   8      708.36      713.49     47.73 o 
  -3   8   8        2.88        4.53     10.99 o 
  -2   8   8      658.36      760.64     28.81 o 
  -1   8   8       67.38       74.81     14.21 o 
   0   8   8       52.85       51.56     13.06 o 
   1   8   8      197.10      227.73     34.19 o 
   2   8   8      220.46      250.45     29.57 o 
   3   8   8        0.71       -0.20     17.01 o 
   4   8   8       29.65        7.43     17.01 o 
   5   8   8       36.61       46.24     20.86 o 
   6   8   8      169.59      160.53     28.76 o 
   8   8   8       18.00       18.50     23.96 o 
  -9   9   8       79.66       92.55     28.22 o 
  -8   9   8      163.29      147.57     30.04 o 
  -7   9   8       11.73       45.36     22.34 o 
  -6   9   8      169.86      229.66     30.72 o 
  -5   9   8      263.89      283.60     32.81 o 
  -4   9   8      722.72      695.44     30.97 o 
  -3   9   8       21.47       17.53     12.62 o 
  -2   9   8      427.57      433.03     24.28 o 
  -1   9   8       22.55       29.48     13.24 o 
   0   9   8      534.37      527.48     24.77 o 
   1   9   8       22.68       18.83     17.48 o 
   2   9   8      120.10      105.85     25.32 o 
   3   9   8       25.38        6.68     17.69 o 
   4   9   8        0.56        0.34     17.08 o 
   5   9   8       49.16       22.82     19.64 o 
   6   9   8       19.40       46.11     23.29 o 
   7   9   8       52.08       99.10     28.42 o 
  -8  10   8        1.78       29.64     24.30 o 
  -7  10   8      224.54      244.04     33.96 o 
  -6  10   8       93.00       67.71     25.05 o 
  -5  10   8      425.26      452.16     37.74 o 
  -4  10   8       35.92       21.69     15.61 o 
  -3  10   8      309.88      359.37     24.88 o 
  -2  10   8        1.70        0.08     14.24 o 
  -1  10   8      174.44      146.19     18.96 o 
   0  10   8      152.50      178.34     19.04 o 
   1  10   8       10.97      -12.35     18.83 o 
   2  10   8      286.83      349.62     34.50 o 
   3  10   8       47.87       46.17     24.30 o 
   4  10   8       95.47       87.76     25.45 o 
   5  10   8        2.31      -22.55     19.98 o 
   6  10   8      106.09       93.77     26.87 o 
  -7  11   8       28.50        6.89     23.15 o 
  -6  11   8        0.32       16.61     22.41 o 
  -5  11   8       27.48       22.68     20.86 o 
  -4  11   8      252.50      256.60     24.68 o 
  -3  11   8        4.33       -8.99     17.59 o 
  -2  11   8      161.81      141.16     22.92 o 
  -1  11   8       33.51       13.08     15.90 o 
   0  11   8        7.63       -0.38     12.43 o 
   1  11   8       74.51       70.54     24.57 o 
   2  11   8        0.32        9.11     21.67 o 
   3  11   8       83.11       98.70     27.21 o 
   4  11   8        2.88        5.00     21.26 o 
  -5  12   8       39.14       50.16     24.91 o 
  -4  12   8        9.51      -11.02     38.95 o 
  -3  12   8        0.11      -16.17     16.61 o 
  -2  12   8      146.75      188.48     43.81 o 
  -1  12   8       15.36       -4.70     15.73 o 
   0  12   8       68.26       58.46     25.52 o 
   1  12   8       20.83        6.55     21.53 o 
   2  12   8       23.07       -9.59     22.01 o 
  -2 -15   9      189.02      211.97     34.29 o 
  -1 -15   9       32.10       -8.57     21.47 o 
   0 -15   9       76.84       53.13     25.52 o 
   1 -15   9       59.60       51.37     26.13 o 
   2 -15   9        7.23        8.71     21.94 o 
   3 -15   9        5.79       -3.78     23.49 o 
  -5 -14   9       25.10       15.32     23.69 o 
  -4 -14   9        3.52       35.24     23.83 o 
  -3 -14   9      116.13      104.50     27.27 o 
  -2 -14   9        5.85       -0.20     18.56 o 
  -1 -14   9      178.96      162.22     31.80 o 
   0 -14   9       23.96        9.45     21.06 o 
   1 -14   9       98.85       52.18     24.84 o 
   2 -14   9        7.96       -5.13     20.52 o 
   3 -14   9       35.55       52.93     24.57 o 
   4 -14   9      231.95      253.29     35.85 o 
   5 -14   9       47.45       18.23     24.91 o 
   6 -14   9       12.25       24.10     23.90 o 
  -6 -13   9       79.98       41.11     24.51 o 
  -5 -13   9        0.13       -1.69     21.06 o 
  -4 -13   9      135.01      122.80     28.08 o 
  -3 -13   9        4.47        3.51     18.43 o 
  -2 -13   9      206.05      211.09     28.69 o 
  -1 -13   9      195.95      205.67     20.91 o 
   0 -13   9      281.16      303.65     33.82 o 
   1 -13   9      671.80      579.82     41.52 o 
   2 -13   9        0.51        8.03     19.10 o 
   3 -13   9      160.34      187.06     28.89 o 
   4 -13   9        5.85        2.97     20.79 o 
   5 -13   9      400.64      401.06     36.45 o 
   6 -13   9      421.52      523.38     40.57 o 
  -7 -12   9       24.08       16.54     22.14 o 
  -6 -12   9        5.64        1.42     19.64 o 
  -5 -12   9      465.79      400.45     36.39 o 
  -4 -12   9      364.76      337.13     33.28 o 
  -3 -12   9       72.02       72.64     22.34 o 
  -2 -12   9     1634.06     1546.05     43.20 o 
  -1 -12   9       91.39       49.28     14.41 o 
   0 -12   9       28.69       25.77     17.11 o 
   1 -12   9      331.04      304.39     21.68 o 
   2 -12   9      269.37      261.13     22.22 o 
   3 -12   9      323.62      324.87     22.41 o 
   4 -12   9     1021.18     1101.52     36.39 o 
   5 -12   9       50.79       51.41     25.69 o 
   6 -12   9       49.69       48.18     15.90 o 
   7 -12   9        0.53      -19.51     20.86 o 
   8 -12   9       10.50      -12.96     20.32 o 
  -8 -11   9      136.61      145.68     26.80 o 
  -7 -11   9       36.82       17.15     19.37 o 
  -6 -11   9       11.13       19.10     14.82 o 
  -5 -11   9       41.45       53.20     19.91 o 
  -4 -11   9      180.44      165.32     26.73 o 
  -3 -11   9      817.58      876.17     46.98 o 
  -2 -11   9       46.92       36.51     12.19 o 
  -1 -11   9       17.36        0.68     10.75 o 
   0 -11   9       89.21       59.85     13.25 o 
   1 -11   9       56.43       49.51     15.83 o 
   2 -11   9      854.70      833.06     30.37 o 
   3 -11   9      894.98      928.73     32.50 o 
   4 -11   9      375.01      377.47     27.75 o 
   5 -11   9      293.16      295.28     25.99 o 
   6 -11   9      134.45      163.30     48.10 o 
   7 -11   9      334.57      354.88     35.10 o 
   8 -11   9      530.44      456.14     40.30 o 
   9 -11   9        0.47        6.35     22.55 o 
  -9 -10   9       13.80       -5.94     19.85 o 
  -8 -10   9      303.26      310.73     36.45 o 
  -7 -10   9        3.57        0.74     17.75 o 
  -6 -10   9      815.24      874.22     47.66 o 
  -5 -10   9       21.93       21.47     19.04 o 
  -4 -10   9        6.19       11.61     16.07 o 
  -3 -10   9       12.56       27.75     12.02 o 
  -2 -10   9       26.33       10.79     10.45 o 
  -1 -10   9     1969.83     1780.53     61.74 o 
   0 -10   9       10.84        7.72     10.55 o 
   1 -10   9      753.44      832.25     28.68 o 
   2 -10   9      472.76      457.68     28.45 o 
   3 -10   9       15.06        6.24     10.29 o 
   4 -10   9      173.63      144.83     34.26 o 
   5 -10   9     1692.41     1826.32     45.08 o 
   6 -10   9      316.82      323.56     30.58 o 
   7 -10   9        0.13       -1.89     19.98 o 
   8 -10   9      100.34       73.31     23.96 o 
   9 -10   9       15.19      -13.50     21.33 o 
  10 -10   9      335.62      397.48     45.23 o 
 -10  -9   9        0.85       13.64     22.07 o 
  -9  -9   9       44.90       35.58     23.09 o 
  -8  -9   9      106.85      153.11     27.95 o 
  -7  -9   9      486.91      371.56     32.54 o 
  -6  -9   9      164.86      157.70     25.59 o 
  -5  -9   9       53.38       86.00     21.40 o 
  -4  -9   9       34.36       21.26     16.27 o 
  -3  -9   9      493.61      513.50     23.58 o 
  -2  -9   9      848.85      780.10     27.97 o 
  -1  -9   9       27.43       33.37     10.75 o 
   0  -9   9     1093.33      974.60     32.34 o 
   1  -9   9       16.10       29.19     10.36 o 
   2  -9   9       25.29        1.51      9.26 o 
   3  -9   9       70.34       84.50     28.76 o 
   4  -9   9        3.42      -13.67      9.11 o 
   5  -9   9       16.90       14.81     11.91 o 
   6  -9   9        2.11      -12.69     17.62 o 
   7  -9   9       11.27       13.97     19.98 o 
   8  -9   9       33.09       -3.17     19.24 o 
   9  -9   9       88.09       95.39     25.99 o 
  10  -9   9        0.01      -27.21     21.26 o 
 -11  -8   9       43.16       72.50     24.24 o 
 -10  -8   9      341.50      418.41     37.80 o 
  -9  -8   9       15.69       46.71     21.47 o 
  -8  -8   9       16.82       21.40     17.01 o 
  -7  -8   9      198.32      236.54     31.32 o 
  -6  -8   9      425.60      427.79     33.69 o 
  -5  -8   9     2055.97     1984.30     67.91 o 
  -4  -8   9       77.82       91.86     14.20 o 
  -3  -8   9     1179.26     1164.59     33.70 o 
  -2  -8   9      555.87      532.36     22.44 o 
  -1  -8   9      556.83      571.78     29.57 o 
   0  -8   9       14.60       10.56      9.36 o 
   1  -8   9     1413.85     1394.15     34.80 o 
   2  -8   9      292.38      286.86     16.80 o 
   3  -8   9      109.56       83.93     12.55 o 
   4  -8   9      176.35      196.96     16.12 o 
   5  -8   9        4.33       -3.09      9.55 o 
   6  -8   9     1039.15     1041.03     49.42 o 
   7  -8   9        0.23      -24.61     16.40 o 
   8  -8   9      456.78      513.12     39.36 o 
   9  -8   9        3.24       14.92     20.66 o 
  10  -8   9        4.47      -21.13     24.03 o 
  11  -8   9        3.63       -4.79     26.13 o 
 -11  -7   9       27.04       28.08     24.17 o 
 -10  -7   9      446.90      509.41     39.15 o 
  -9  -7   9        0.05      -24.00     16.00 o 
  -8  -7   9     1657.89     1669.79     65.55 o 
  -7  -7   9       57.89       72.71     21.06 o 
  -6  -7   9      586.82      564.09     36.18 o 
  -5  -7   9      196.11      182.34     23.90 o 
  -4  -7   9      211.66      196.78     23.96 o 
  -3  -7   9      426.06      444.52     16.94 o 
  -2  -7   9       94.07       95.73     12.57 o 
  -1  -7   9     1589.28     1602.67     71.19 o 
   0  -7   9       33.79       11.12      9.96 o 
   1  -7   9     1432.17     1269.93     32.44 o 
   2  -7   9      464.01      390.15     18.34 o 
   3  -7   9        0.72       -2.24      8.03 o 
   4  -7   9     1020.80     1110.85     40.10 o 
   5  -7   9      465.39      459.39     20.24 o 
   6  -7   9       65.27       68.18     22.34 o 
   7  -7   9      773.44      818.79     46.04 o 
   8  -7   9       43.54        9.05     21.87 o 
   9  -7   9       32.16        7.16     20.72 o 
  10  -7   9        8.72       -2.03     20.72 o 
  11  -7   9        4.86       16.07     23.09 o 
 -11  -6   9       40.79       50.29     26.13 o 
 -10  -6   9      134.09      165.86     28.76 o 
  -9  -6   9       26.92       19.58     20.05 o 
  -8  -6   9      142.24      141.70     25.25 o 
  -7  -6   9       52.94       77.30     19.91 o 
  -6  -6   9      596.48      670.68     37.87 o 
  -5  -6   9      102.44       59.41     16.81 o 
  -4  -6   9      382.03      433.53     29.57 o 
  -3  -6   9     1746.25     1745.32     40.12 o 
  -2  -6   9      185.30      208.39     12.54 o 
  -1  -6   9      115.62       97.30     12.00 o 
   0  -6   9       87.83       77.53     19.00 o 
   1  -6   9      160.30      169.70     13.78 o 
   2  -6   9      977.80      998.75     27.14 o 
   3  -6   9      838.82      819.72     24.62 o 
   4  -6   9     2078.33     2031.32     41.73 o 
   5  -6   9       72.78       68.59     19.91 o 
   6  -6   9      709.24      768.57     42.73 o 
   7  -6   9        3.62       -6.21     15.66 o 
   8  -6   9      604.80      558.08     42.46 o 
   9  -6   9      868.61      825.27     50.23 o 
  10  -6   9        1.70      -32.40     21.60 o 
  11  -6   9      219.15      240.53     39.42 o 
 -12  -5   9       92.88      130.02     32.67 o 
 -11  -5   9       33.97       59.68     24.71 o 
 -10  -5   9      232.21      231.14     34.56 o 
  -9  -5   9       61.92       58.66     20.52 o 
  -8  -5   9       22.01        2.97     16.88 o 
  -7  -5   9      135.87      157.56     24.78 o 
  -6  -5   9      486.26      462.29     31.59 o 
  -5  -5   9     2506.18     2699.40     77.50 o 
  -4  -5   9      262.71      245.13     16.53 o 
  -3  -5   9     1459.74     1508.06     35.86 o 
  -2  -5   9       10.89        5.96      7.56 o 
  -1  -5   9      495.48      522.64     19.54 o 
   0  -5   9     1690.68     1668.47     35.72 o 
   1  -5   9      836.78      900.77     35.47 o 
   2  -5   9     1437.59     1437.40     27.64 o 
   3  -5   9      364.25      333.71     22.41 o 
   4  -5   9     2210.06     2256.28     43.11 o 
   5  -5   9      283.50      277.12     29.30 o 
   6  -5   9     1352.32     1351.69     55.76 o 
   7  -5   9      448.51      463.71     36.32 o 
   8  -5   9      158.67      140.48     27.81 o 
   9  -5   9      418.09      430.83     40.77 o 
  10  -5   9        5.32      -25.11     20.72 o 
  11  -5   9      578.19      563.48     44.08 o 
 -12  -4   9        0.61      -32.71     21.80 o 
 -11  -4   9      102.03      116.45     28.22 o 
 -10  -4   9       10.83       28.49     21.26 o 
  -9  -4   9       73.33       35.85     20.32 o 
  -8  -4   9      639.02      641.38     39.15 o 
  -7  -4   9       41.21       32.00     17.08 o 
  -6  -4   9       28.48       35.17     16.88 o 
  -5  -4   9        1.99       11.81     13.57 o 
  -4  -4   9       13.75       12.38     12.66 o 
  -3  -4   9     1016.64      915.32     26.63 o 
  -2  -4   9      392.85      366.16     16.47 o 
  -1  -4   9      140.78      122.91      9.17 o 
   0  -4   9      623.26      732.17     15.46 o 
   1  -4   9      204.12      229.42      9.89 o 
   2  -4   9      156.15      132.62     22.87 o 
   3  -4   9       95.03       78.21      9.47 o 
   4  -4   9      468.79      400.27     30.31 o 
   5  -4   9      373.61      371.90     30.78 o 
   6  -4   9       17.13       16.07     15.93 o 
   7  -4   9      102.04      111.86     24.30 o 
   8  -4   9      791.53      819.74     47.66 o 
   9  -4   9       50.87       43.54     24.03 o 
  10  -4   9      106.68       73.52     25.32 o 
  11  -4   9       17.84      -17.55     22.34 o 
  12  -4   9       15.54      -16.54     24.44 o 
 -12  -3   9        0.11       -1.22     23.22 o 
 -11  -3   9       65.87      102.14     24.78 o 
 -10  -3   9       13.83       21.40     20.12 o 
  -9  -3   9     1215.27     1290.73     57.45 o 
  -8  -3   9      243.02      277.72     28.83 o 
  -7  -3   9      322.60      287.17     28.76 o 
  -6  -3   9       59.64       63.32     18.02 o 
  -5  -3   9      129.72      163.30     21.47 o 
  -4  -3   9      833.83      864.02     26.59 o 
  -3  -3   9      267.39      240.15     15.11 o 
  -2  -3   9     6561.16     6329.83     92.31 o 
  -1  -3   9      505.46      469.17     13.11 o 
   0  -3   9     1433.62     1383.63     24.33 o 
   1  -3   9      146.78      152.08      8.45 o 
   2  -3   9     2117.80     1896.68     28.79 o 
   3  -3   9        3.32       11.94      6.96 o 
   4  -3   9       59.78       64.27     16.81 o 
   5  -3   9       25.23       15.93     14.65 o 
   6  -3   9      442.41      361.50     31.26 o 
   7  -3   9      298.35      321.20     32.40 o 
   8  -3   9      677.92      714.70     46.38 o 
   9  -3   9      559.60      484.16     38.48 o 
  10  -3   9      257.41      269.76     35.24 o 
  11  -3   9       68.77       82.09     26.13 o 
  12  -3   9       26.05       15.19     26.06 o 
 -12  -2   9       93.40       82.49     26.60 o 
 -11  -2   9        3.60       -2.84     18.77 o 
 -10  -2   9        0.13        1.49     19.04 o 
  -9  -2   9      284.17      310.94     33.21 o 
  -8  -2   9       15.45        2.63     14.99 o 
  -7  -2   9     2044.23     2186.69     71.22 o 
  -6  -2   9      939.62     1042.11     45.50 o 
  -5  -2   9     1684.05     1727.24     57.58 o 
  -4  -2   9      869.23      917.56     27.09 o 
  -3  -2   9      129.94      162.50     33.58 o 
  -2  -2   9     2233.22     2138.63     32.06 o 
  -1  -2   9        2.26       -4.07      5.01 o 
   0  -2   9     7153.46     7574.61    123.21 o 
   1  -2   9      702.64      772.06     16.62 o 
   2  -2   9      344.07      299.18     10.84 o 
   3  -2   9       69.49       62.66     10.09 o 
   4  -2   9     1474.07     1699.49     57.58 o 
   5  -2   9       47.26       25.92     15.46 o 
   6  -2   9       53.14       47.46     17.75 o 
   7  -2   9       63.91       95.25     23.02 o 
   8  -2   9       62.33       27.88     20.59 o 
   9  -2   9      601.57      558.76     40.44 o 
  10  -2   9        1.34        3.04     19.51 o 
  11  -2   9       32.02       -6.21     21.87 o 
  12  -2   9        3.89        9.79     23.76 o 
 -12  -1   9      537.85      695.32     47.32 o 
 -11  -1   9        1.01      -25.62     17.08 o 
 -10  -1   9      127.71      119.55     24.84 o 
  -9  -1   9       57.62       64.87     22.07 o 
  -8  -1   9      137.45      140.01     24.78 o 
  -7  -1   9       62.89       36.99     18.50 o 
  -6  -1   9       55.24       48.81     17.89 o 
  -5  -1   9     1949.59     2037.63     62.85 o 
  -4  -1   9       76.37        9.52     14.04 o 
  -3  -1   9     2840.69     2683.79     49.21 o 
  -2  -1   9     1385.48     1398.07     43.20 o 
  -1  -1   9      470.23      492.10     14.01 o 
   0  -1   9     1191.22     1122.47     27.84 o 
   1  -1   9     3338.99     3607.25     45.93 o 
   2  -1   9       47.80       45.94      6.18 o 
   3  -1   9      664.54      687.32     22.60 o 
   4  -1   9       52.45       66.70     17.35 o 
   5  -1   9     2687.24     2406.02     72.84 o 
   6  -1   9      970.63     1002.95     47.25 o 
   7  -1   9      268.91      266.45     30.24 o 
   8  -1   9      138.13      106.73     23.22 o 
   9  -1   9      130.66      153.78     28.96 o 
  10  -1   9      163.17       89.65     25.92 o 
  11  -1   9        8.66      -23.42     20.52 o 
  12  -1   9        8.92       11.54     25.32 o 
 -12   0   9      128.03      113.82     27.75 o 
 -11   0   9       62.56       35.64     21.74 o 
 -10   0   9        8.08        1.69     18.83 o 
  -9   0   9      131.17      126.17     23.83 o 
  -8   0   9       13.69       -3.71     16.13 o 
  -7   0   9        5.01       17.28     15.05 o 
  -6   0   9      745.19      748.11     39.36 o 
  -5   0   9      185.71      142.51     20.86 o 
  -4   0   9      458.13      527.43     31.32 o 
  -3   0   9     1215.38     1151.99     24.52 o 
  -2   0   9      481.69      502.22     14.91 o 
  -1   0   9     1547.59     1695.32     27.54 o 
   0   0   9     5048.27     5007.48     60.08 o 
   1   0   9     1040.50     1019.37     25.73 o 
   2   0   9     1500.25     1555.43     25.07 o 
   3   0   9     1331.58     1393.91     33.07 o 
   4   0   9       29.53       31.57     10.43 o 
   5   0   9     2078.80     2098.59     66.70 o 
   6   0   9      326.39      359.07     32.61 o 
   7   0   9     1864.53     1862.11     66.97 o 
   8   0   9     1570.00     1386.53     59.14 o 
   9   0   9       96.23      107.13     25.59 o 
  10   0   9      236.39      210.22     31.73 o 
  11   0   9       55.96       79.86     24.78 o 
 -12   1   9       85.65       60.22     27.00 o 
 -11   1   9       23.38        5.94     20.25 o 
 -10   1   9       37.50       48.74     21.94 o 
  -9   1   9      236.56      266.32     31.12 o 
  -8   1   9      101.26       81.41     20.45 o 
  -7   1   9      577.23      612.02     36.39 o 
  -6   1   9      225.32      270.23     26.67 o 
  -5   1   9       96.98       65.95     16.54 o 
  -4   1   9       65.57       73.31     16.47 o 
  -3   1   9      258.46      301.87     12.94 o 
  -2   1   9      400.37      380.80     13.49 o 
  -1   1   9      199.61      187.75     10.20 o 
   0   1   9     3037.55     3171.59     42.51 o 
   1   1   9      614.29      554.38     14.68 o 
   2   1   9     3148.90     3097.11     41.06 o 
   3   1   9     1479.00     1414.60     36.79 o 
   4   1   9     1561.34     1464.26     35.87 o 
   5   1   9      444.54      428.96     21.42 o 
   6   1   9       43.79       33.08     18.56 o 
   7   1   9       99.48      134.34     23.56 o 
   8   1   9      143.80      164.58     27.75 o 
   9   1   9      270.23      300.81     35.91 o 
  10   1   9        5.20      -10.26     20.05 o 
  11   1   9      108.20      164.85     31.73 o 
 -12   2   9       14.63       45.57     24.57 o 
 -11   2   9        1.88       22.75     19.98 o 
 -10   2   9        6.79       23.56     19.04 o 
  -9   2   9      262.86      281.37     31.80 o 
  -8   2   9      444.62      357.85     30.85 o 
  -7   2   9     1207.72     1283.11     53.33 o 
  -6   2   9      441.59      442.64     30.72 o 
  -5   2   9      916.38      942.87     41.52 o 
  -4   2   9      272.55      268.44     20.76 o 
  -3   2   9      355.72      324.28     13.42 o 
  -2   2   9      533.39      517.22     15.32 o 
  -1   2   9      131.45       91.65      8.49 o 
   0   2   9      983.23     1020.73     20.87 o 
   1   2   9     1595.69     1716.77     27.86 o 
   2   2   9      948.20      887.40     25.50 o 
   3   2   9      754.36      808.30     25.97 o 
   4   2   9        1.31        1.57      9.48 o 
   5   2   9       44.08       47.53     12.93 o 
   6   2   9       22.75       10.00     11.17 o 
   7   2   9        0.03      -22.18     14.78 o 
   8   2   9      143.05      139.47     24.98 o 
   9   2   9        5.51      -19.44     18.36 o 
  10   2   9      231.67      224.73     31.73 o 
  11   2   9      105.92      123.81     27.34 o 
 -12   3   9        0.41       29.97     21.13 o 
 -11   3   9      593.59      594.94     40.77 o 
 -10   3   9        0.70      -19.24     17.01 o 
  -9   3   9      193.20      175.86     27.34 o 
  -8   3   9      489.45      477.61     34.02 o 
  -7   3   9        1.23      -15.73     15.05 o 
  -6   3   9      139.49      164.11     23.83 o 
  -5   3   9      387.78      377.90     28.56 o 
  -4   3   9      363.19      291.77     18.06 o 
  -3   3   9      112.04      111.92     12.91 o 
  -2   3   9      792.70      869.93     31.51 o 
  -1   3   9        0.99        1.45      8.41 o 
   0   3   9      981.41     1009.44     20.95 o 
   1   3   9      443.10      469.22     14.28 o 
   2   3   9       11.72        4.07      8.38 o 
   3   3   9      442.78      403.09     19.21 o 
   4   3   9      435.82      408.76     23.90 o 
   5   3   9        3.21       19.52     11.29 o 
   6   3   9      208.58      228.56     19.03 o 
   7   3   9      381.53      377.46     22.60 o 
   8   3   9       23.17       12.15     18.50 o 
   9   3   9      194.05      169.38     28.69 o 
  10   3   9       28.85       17.62     23.83 o 
  11   3   9       15.07      -10.67     23.02 o 
 -12   4   9        0.31       -3.44     22.61 o 
 -11   4   9      222.08      229.86     33.48 o 
 -10   4   9        4.37        2.90     20.66 o 
  -9   4   9      775.88      751.29     43.27 o 
  -8   4   9        0.18       -3.65     14.99 o 
  -7   4   9     1209.87     1050.34     48.74 o 
  -6   4   9        5.67        1.22     14.85 o 
  -5   4   9      384.76      380.74     29.50 o 
  -4   4   9      589.27      686.61     26.29 o 
  -3   4   9        6.39        6.12      9.19 o 
  -2   4   9     2612.87     2484.95     37.74 o 
  -1   4   9      987.85     1078.54     22.23 o 
   0   4   9     2426.45     2519.86     37.23 o 
   1   4   9       96.78       90.17      8.69 o 
   2   4   9      251.08      241.88     15.33 o 
   3   4   9      231.38      225.63     16.42 o 
   4   4   9      353.57      310.83     18.77 o 
   5   4   9       16.74       14.80     11.27 o 
   6   4   9      112.72      171.48     17.91 o 
   7   4   9      247.43      268.16     21.42 o 
   8   4   9      300.75      316.92     24.38 o 
   9   4   9      227.51      214.43     23.02 o 
  10   4   9       52.82       41.58     25.45 o 
 -11   5   9        3.92        8.51     20.66 o 
 -10   5   9       22.16       42.12     21.40 o 
  -9   5   9       62.18       32.88     18.29 o 
  -8   5   9        5.27       12.49     18.36 o 
  -7   5   9      169.18      145.75     26.67 o 
  -6   5   9       11.10      -16.34     15.32 o 
  -5   5   9        0.15       -3.71     14.92 o 
  -4   5   9       59.21       84.72     22.04 o 
  -3   5   9      169.28      197.31     29.20 o 
  -2   5   9      682.17      676.30     24.47 o 
  -1   5   9       48.63       58.54     10.61 o 
   0   5   9       29.94       14.52      9.09 o 
   1   5   9        4.79        4.71      9.07 o 
   2   5   9      133.93      121.04     20.12 o 
   3   5   9      459.26      424.89     30.65 o 
   4   5   9      872.88      776.26     39.83 o 
   5   5   9       10.49      -12.16     10.35 o 
   6   5   9        0.81        9.55     12.51 o 
   7   5   9      131.37      153.68     28.76 o 
   8   5   9      342.21      417.94     38.88 o 
   9   5   9        5.49        4.14     21.20 o 
  10   5   9       45.31       64.11     18.52 o 
 -11   6   9       74.76       52.86     24.98 o 
 -10   6   9       44.33       48.07     22.88 o 
  -9   6   9       46.10        6.14     20.25 o 
  -8   6   9      183.66      260.31     31.12 o 
  -7   6   9      432.56      512.45     35.58 o 
  -6   6   9     2645.89     2805.19     85.80 o 
  -5   6   9       34.95       37.33     18.23 o 
  -4   6   9     1283.21     1241.00     60.66 o 
  -3   6   9      191.58      189.88     17.25 o 
  -2   6   9      176.43      197.04     17.14 o 
  -1   6   9        1.73       -1.65     14.24 o 
   0   6   9      195.87      207.64     16.92 o 
   1   6   9       81.05       51.58     19.24 o 
   2   6   9       34.34       13.97     14.78 o 
   3   6   9     1881.08     1858.81     64.87 o 
   4   6   9       32.20       21.13     17.21 o 
   5   6   9     1072.42     1050.07     50.29 o 
   6   6   9       42.52       34.50     21.80 o 
   7   6   9      473.46      545.05     42.06 o 
   8   6   9        7.07       10.40     20.39 o 
   9   6   9       70.39       71.76     25.99 o 
 -10   7   9        0.64       34.02     22.14 o 
  -9   7   9      172.30      163.77     29.30 o 
  -8   7   9      110.81      131.98     25.52 o 
  -7   7   9       97.77       59.61     21.06 o 
  -6   7   9      492.12      464.99     36.32 o 
  -5   7   9       63.06       43.20     20.32 o 
  -4   7   9      587.96      715.94     41.89 o 
  -3   7   9       46.77       42.13     13.72 o 
  -2   7   9        2.05       -4.76     15.26 o 
  -1   7   9        0.91      -12.65      9.26 o 
   0   7   9       36.30       26.40     10.46 o 
   1   7   9      200.07      206.10     27.41 o 
   2   7   9       49.25       39.56     17.15 o 
   3   7   9      173.00      184.90     27.00 o 
   4   7   9       27.84       38.82     19.31 o 
   5   7   9      542.96      575.63     39.69 o 
   6   7   9       88.91       41.52     23.83 o 
   7   7   9       99.31       97.28     28.15 o 
   8   7   9        1.19        5.81     20.39 o 
  -9   8   9       55.83       78.17     25.05 o 
  -8   8   9       45.28       29.57     21.20 o 
  -7   8   9       18.12        9.32     20.99 o 
  -6   8   9        1.19       -4.12     19.04 o 
  -5   8   9      143.53       98.83     24.57 o 
  -4   8   9      124.11      110.95     17.29 o 
  -3   8   9       54.65       31.69     13.20 o 
  -2   8   9        5.42        9.28     12.13 o 
  -1   8   9      109.33       66.50     26.94 o 
   0   8   9       46.89       32.76     19.91 o 
   1   8   9      605.06      569.29     36.99 o 
   2   8   9      161.64      188.34     29.64 o 
   3   8   9      219.76      201.58     27.54 o 
   4   8   9       83.49       56.30     20.39 o 
   5   8   9        1.88       -0.74     19.71 o 
   6   8   9        8.61      -20.72     19.78 o 
   7   8   9        1.60       -9.18     22.14 o 
  -8   9   9      190.61      281.10     38.55 o 
  -7   9   9      234.93      230.20     34.29 o 
  -6   9   9      296.92      332.27     35.58 o 
  -5   9   9       67.17      121.72     27.61 o 
  -4   9   9      345.40      343.68     24.05 o 
  -3   9   9       21.23        9.27     13.89 o 
  -2   9   9      199.61      179.47     20.36 o 
  -1   9   9      508.59      496.95     26.08 o 
   0   9   9      112.65      120.84     24.78 o 
   1   9   9      787.26      826.15     46.71 o 
   2   9   9       26.52       53.26     23.90 o 
   3   9   9      275.56      220.55     30.18 o 
   4   9   9       28.55       36.12     19.44 o 
   5   9   9        7.91      -26.83     17.89 o 
   6   9   9       56.00       31.05     25.45 o 
  -7  10   9        5.90        9.45     22.95 o 
  -6  10   9      156.26      148.72     29.57 o 
  -5  10   9       26.01       20.93     21.87 o 
  -4  10   9      145.20       89.90     18.23 o 
  -3  10   9       41.21        6.28     14.82 o 
  -2  10   9      313.92      303.18     39.69 o 
  -1  10   9       10.82       22.04     14.90 o 
   0  10   9       99.38      109.29     24.98 o 
   1  10   9       68.91       59.00     21.80 o 
   2  10   9       12.37       20.12     20.86 o 
   3  10   9       30.18       28.42     21.60 o 
   4  10   9        4.17       18.63     21.13 o 
   5  10   9        5.39       -4.32     22.82 o 
  -6  11   9       50.22       26.67     23.22 o 
  -5  11   9       28.18       52.66     25.79 o 
  -4  11   9        2.31      -19.43     15.17 o 
  -3  11   9      175.53      146.97     21.72 o 
  -2  11   9        4.29       11.01     16.78 o 
  -1  11   9      223.54      236.90     22.89 o 
   0  11   9        0.76      -18.63     18.56 o 
   1  11   9       58.90       34.77     24.64 o 
   2  11   9       17.31       56.50     24.30 o 
   3  11   9       11.49      -22.34     20.72 o 
  -2  12   9       11.34      -11.98     15.92 o 
  -1  12   9       52.52       63.52     26.53 o 
  -1 -15  10        1.10        8.64     21.47 o 
   0 -15  10       55.22       23.96     25.18 o 
   1 -15  10        6.85       24.37     23.90 o 
   2 -15  10        6.88       -5.67     22.48 o 
  -4 -14  10        4.25       20.79     23.96 o 
  -3 -14  10       79.13      122.12     28.56 o 
  -2 -14  10        8.85       21.67     20.79 o 
  -1 -14  10        8.62       -4.19     19.85 o 
   0 -14  10      364.75      377.57     40.91 o 
   1 -14  10        0.00       34.02     23.15 o 
   2 -14  10      732.91      773.43     49.62 o 
   3 -14  10        5.09       -4.86     21.87 o 
   4 -14  10      131.69      118.27     29.03 o 
   5 -14  10       11.76        6.41     24.37 o 
  -6 -13  10        0.19       -4.22     15.49 o 
  -5 -13  10        8.40       16.13     21.60 o 
  -4 -13  10       29.14       36.32     22.48 o 
  -3 -13  10       48.50        9.11     19.17 o 
  -2 -13  10      289.72      299.16     23.79 o 
  -1 -13  10      164.05      121.67     31.63 o 
   0 -13  10      297.06      303.99     23.73 o 
   1 -13  10        5.27        2.48     13.79 o 
   2 -13  10       73.92       54.27     15.62 o 
   3 -13  10       28.42       35.37     14.18 o 
   4 -13  10      477.46      519.78     27.73 o 
   5 -13  10      175.82      176.60     31.39 o 
  -7 -12  10       54.68       19.91     22.34 o 
  -6 -12  10       36.60       19.85     19.51 o 
  -5 -12  10        4.90       43.27     20.52 o 
  -4 -12  10        0.56       12.56     17.15 o 
  -3 -12  10      182.60      153.38     26.67 o 
  -2 -12  10      236.71      286.12     23.14 o 
  -1 -12  10       71.89       52.35     15.11 o 
   0 -12  10      141.00      144.44     18.31 o 
   1 -12  10      286.94      288.60     22.17 o 
   2 -12  10        3.96       -5.77     12.33 o 
   3 -12  10      496.00      502.77     42.53 o 
   4 -12  10       24.53       11.39     14.20 o 
   5 -12  10      349.57      372.98     25.13 o 
   6 -12  10       22.99       44.62     21.94 o 
   7 -12  10      203.84      191.79     32.13 o 
   8 -12  10       41.45       12.56     25.59 o 
  -8 -11  10        0.38       -3.92     20.72 o 
  -7 -11  10       13.95       15.53     21.26 o 
  -6 -11  10       92.36       94.85     24.84 o 
  -5 -11  10      287.67      318.43     34.77 o 
  -4 -11  10      432.31      413.75     34.77 o 
  -3 -11  10        7.81       30.72     19.17 o 
  -2 -11  10      515.78      517.82     25.92 o 
  -1 -11  10      219.70      168.97     29.33 o 
   0 -11  10     1673.46     1679.54     43.44 o 
   1 -11  10      106.27      112.13     16.35 o 
   2 -11  10      228.61      229.58     20.09 o 
   3 -11  10      411.86      373.50     22.68 o 
   4 -11  10      131.90      106.89     16.31 o 
   5 -11  10     1505.53     1574.25     43.61 o 
   6 -11  10       82.72       64.06     24.64 o 
   7 -11  10      769.75      850.93     48.13 o 
   8 -11  10        0.25       -1.82     21.26 o 
  -9 -10  10       75.24       49.42     24.98 o 
  -8 -10  10      137.06      168.30     28.49 o 
  -7 -10  10      270.10      275.43     33.69 o 
  -6 -10  10        8.10       23.76     19.91 o 
  -5 -10  10      325.28      382.56     33.48 o 
  -4 -10  10        0.75       18.97     18.23 o 
  -3 -10  10     1440.29     1445.09    109.23 o 
  -2 -10  10      262.29      212.97     58.49 o 
  -1 -10  10        6.35       15.86     11.07 o 
   0 -10  10      427.04      402.11     21.75 o 
   1 -10  10      999.20      994.30     32.03 o 
   2 -10  10      350.04      321.06     42.90 o 
   3 -10  10      341.02      316.23     20.31 o 
   4 -10  10      715.85      764.35     29.37 o 
   5 -10  10      165.61      156.55     27.68 o 
   6 -10  10      157.90      135.01     28.08 o 
   7 -10  10       20.34       58.19     24.10 o 
   8 -10  10       79.40       55.90     23.69 o 
   9 -10  10       69.75       56.77     24.78 o 
 -10  -9  10       16.39       -3.92     22.07 o 
  -9  -9  10        2.10       -5.67     20.45 o 
  -8  -9  10        1.94       16.13     20.32 o 
  -7  -9  10       94.26      116.31     25.59 o 
  -6  -9  10       50.86       23.83     17.69 o 
  -5  -9  10      920.47     1066.88     50.29 o 
  -4  -9  10     1710.86     1494.10     41.72 o 
  -3  -9  10      476.67      460.17     23.70 o 
  -2  -9  10      916.97      851.47     30.23 o 
  -1  -9  10      385.67      394.01     23.32 o 
   0  -9  10       10.87      -12.58     24.13 o 
   1  -9  10      219.86      239.43     22.38 o 
   2  -9  10       61.77       57.98     13.03 o 
   3  -9  10      271.84      306.06     19.28 o 
   4  -9  10       48.07       42.83     21.13 o 
   5  -9  10      119.50       87.89     22.34 o 
   6  -9  10      651.54      695.93     43.00 o 
   7  -9  10      106.95       86.75     24.24 o 
   8  -9  10        8.92      -14.65     19.10 o 
   9  -9  10        1.61        3.44     25.92 o 
  10  -9  10       23.46       25.32     28.49 o 
 -10  -8  10        1.31       -6.14     22.95 o 
  -9  -8  10      159.92      141.83     27.54 o 
  -8  -8  10        0.04        7.09     17.08 o 
  -7  -8  10      636.12      623.36     40.23 o 
  -6  -8  10      119.58      171.27     27.54 o 
  -5  -8  10        6.77       17.35     18.29 o 
  -4  -8  10        7.65        1.22     14.58 o 
  -3  -8  10       12.17        4.73      8.29 o 
  -2  -8  10      186.91      183.04     26.94 o 
  -1  -8  10      170.13      154.88     16.19 o 
   0  -8  10      611.43      592.02     27.37 o 
   1  -8  10      264.38      227.76     17.38 o 
   2  -8  10        9.70      -11.51      9.17 o 
   3  -8  10       55.36       58.85     12.66 o 
   4  -8  10      954.87      967.50     29.76 o 
   5  -8  10      216.71      260.91     29.30 o 
   6  -8  10       67.53       98.29     23.02 o 
   7  -8  10       96.49       81.82     25.65 o 
   8  -8  10        0.13      -23.29     19.58 o 
   9  -8  10      104.93       61.84     25.05 o 
  10  -8  10       32.69       93.23     28.35 o 
 -11  -7  10       55.18       53.87     27.34 o 
 -10  -7  10       36.90       94.98     27.34 o 
  -9  -7  10      667.29      640.78     43.20 o 
  -8  -7  10       63.24       86.95     23.76 o 
  -7  -7  10      341.38      381.35     32.88 o 
  -6  -7  10      984.54      930.04     46.11 o 
  -5  -7  10      664.78      590.89     35.78 o 
  -4  -7  10       55.23       42.23     12.28 o 
  -3  -7  10       41.06       43.20     11.91 o 
  -2  -7  10        0.73       -5.73      6.97 o 
  -1  -7  10      402.26      427.38     34.36 o 
   0  -7  10     1420.33     1442.96     38.14 o 
   1  -7  10       65.77       72.13     12.24 o 
   2  -7  10     1989.06     2008.31     43.50 o 
   3  -7  10       54.57       56.75     10.75 o 
   4  -7  10       39.84       43.84     24.13 o 
   5  -7  10        6.67        0.81     14.58 o 
   6  -7  10       37.56       69.67     23.09 o 
   7  -7  10      168.37      141.36     27.48 o 
   8  -7  10      114.74       89.38     24.98 o 
   9  -7  10       42.57       44.55     23.49 o 
  10  -7  10      221.34      221.76     37.74 o 
  11  -7  10        0.69       33.42     24.98 o 
 -11  -6  10       81.16       78.17     25.52 o 
 -10  -6  10       41.11       23.15     24.57 o 
  -9  -6  10        9.87        2.30     19.58 o 
  -8  -6  10        4.79        1.96     17.75 o 
  -7  -6  10       15.95       -4.12     16.27 o 
  -6  -6  10      141.78      164.45     24.91 o 
  -5  -6  10      356.94      341.05     28.22 o 
  -4  -6  10     1719.00     1713.65     41.88 o 
  -3  -6  10     1638.03     1551.21     38.28 o 
  -2  -6  10      135.34      147.26     14.91 o 
  -1  -6  10      246.23      212.91     16.29 o 
   0  -6  10      970.43      984.32     28.46 o 
   1  -6  10     1716.11     1637.95     37.36 o 
   2  -6  10       84.63      103.64     12.51 o 
   3  -6  10      349.44      363.16     17.73 o 
   4  -6  10       11.20       -1.76     14.45 o 
   5  -6  10        3.09        1.62     15.05 o 
   6  -6  10      935.44      883.19     46.71 o 
   7  -6  10      483.08      396.74     35.10 o 
   8  -6  10     1043.62     1104.62     55.42 o 
   9  -6  10       26.89       27.41     22.95 o 
  10  -6  10       63.10       69.33     25.05 o 
  11  -6  10       15.61       15.53     24.51 o 
 -11  -5  10      301.66      393.09     40.44 o 
 -10  -5  10       31.92       23.90     21.94 o 
  -9  -5  10      862.65      961.50     50.70 o 
  -8  -5  10      101.83      125.23     24.71 o 
  -7  -5  10     1540.16     1556.91     60.89 o 
  -6  -5  10       36.82       30.04     17.75 o 
  -5  -5  10      496.23      446.15     30.72 o 
  -4  -5  10     2057.38     1929.16     86.81 o 
  -3  -5  10        4.51       -0.75      9.19 o 
  -2  -5  10     8687.68     8572.47    173.05 o 
  -1  -5  10      209.57      192.80     15.12 o 
   0  -5  10     4088.97     4267.02    100.65 o 
   1  -5  10      192.39      181.39     17.01 o 
   2  -5  10      156.07      152.83     13.20 o 
   3  -5  10     1979.58     2032.17     86.98 o 
   4  -5  10       36.10       47.39     17.28 o 
   6  -5  10      110.92       97.35     23.09 o 
   7  -5  10      620.33      586.91     39.90 o 
   8  -5  10       39.06       29.91     21.60 o 
   9  -5  10      886.17      846.40     51.04 o 
  10  -5  10       14.34       13.37     23.29 o 
  11  -5  10        2.55       -4.32     23.63 o 
 -12  -4  10        1.97      -33.72     22.48 o 
 -11  -4  10        7.10      -12.42     21.67 o 
 -10  -4  10       68.52       74.53     23.42 o 
  -9  -4  10      170.14      199.42     32.74 o 
  -8  -4  10       15.87        6.21     17.96 o 
  -7  -4  10      185.92      139.67     23.83 o 
  -6  -4  10      710.61      708.62     39.29 o 
  -5  -4  10      479.32      511.70     32.88 o 
  -4  -4  10     1956.51     1772.03     41.07 o 
  -3  -4  10     1098.94     1164.18     43.00 o 
  -2  -4  10      909.14      815.12     49.96 o 
  -1  -4  10      321.69      305.92     16.29 o 
   0  -4  10      153.70      120.86     16.98 o 
   1  -4  10      969.50     1011.29     28.19 o 
   2  -4  10       35.55       31.21      6.99 o 
   3  -4  10      152.38      140.30     12.86 o 
   4  -4  10      931.59      870.23     41.99 o 
   5  -4  10      526.62      549.44     36.79 o 
   6  -4  10        7.89       -9.86     14.51 o 
   7  -4  10     1029.03     1021.31     51.04 o 
   8  -4  10      112.82      165.66     28.08 o 
   9  -4  10       51.54       86.21     24.78 o 
  10  -4  10       31.18      -22.88     20.45 o 
  11  -4  10       60.37       83.91     28.96 o 
 -12  -3  10        0.10       -8.51     21.67 o 
 -11  -3  10      139.28      167.89     30.78 o 
 -10  -3  10       15.88       28.15     21.20 o 
  -9  -3  10        0.54       -2.36     18.97 o 
  -8  -3  10        3.27       -6.62     15.59 o 
  -7  -3  10        0.63        7.49     16.74 o 
  -6  -3  10       44.35       54.48     19.71 o 
  -5  -3  10      203.72      205.42     24.84 o 
  -4  -3  10       83.45       99.90     20.72 o 
  -3  -3  10       72.62       55.14     10.69 o 
  -2  -3  10      256.95      242.34     11.23 o 
  -1  -3  10      111.59      120.61      8.96 o 
   0  -3  10     1182.46     1065.10     20.75 o 
   1  -3  10      980.83      940.63     19.44 o 
   2  -3  10        5.44       -0.75      7.29 o 
   3  -3  10      542.11      532.47     26.26 o 
   4  -3  10      462.21      518.93     33.35 o 
   5  -3  10     1716.45     1669.31     60.76 o 
   6  -3  10       32.41       38.28     17.62 o 
   7  -3  10      299.46      310.73     35.98 o 
   8  -3  10       69.31       62.31     22.82 o 
   9  -3  10        2.97      -24.44     20.12 o 
  10  -3  10      133.61      168.97     34.09 o 
  11  -3  10        3.41      -11.07     22.88 o 
 -12  -2  10       85.65       94.17     28.08 o 
 -11  -2  10       21.05        4.05     23.02 o 
 -10  -2  10       76.90       60.35     24.57 o 
  -9  -2  10        0.38        8.37     17.48 o 
  -8  -2  10      170.40      190.50     27.68 o 
  -7  -2  10      634.86      637.33     38.95 o 
  -6  -2  10      727.40      728.47     39.63 o 
  -5  -2  10     1041.27     1106.71     46.51 o 
  -4  -2  10     1231.45     1191.85     32.44 o 
  -3  -2  10       24.05       21.92      8.95 o 
  -2  -2  10      532.43      523.56     15.37 o 
  -1  -2  10      134.91      128.05     12.06 o 
   0  -2  10       28.59       30.39      6.40 o 
   1  -2  10     1712.42     1640.08     39.94 o 
   2  -2  10       62.65       58.52      7.35 o 
   3  -2  10     3638.56     3565.91     94.10 o 
   4  -2  10     1500.02     1540.38     37.27 o 
   5  -2  10     1352.06     1272.44     52.25 o 
   6  -2  10      291.04      322.14     31.05 o 
   7  -2  10      270.20      311.00     34.23 o 
   8  -2  10      565.61      573.54     41.18 o 
   9  -2  10        0.17       -9.11     21.53 o 
  10  -2  10      131.61       88.64     24.44 o 
  11  -2  10        0.65      -19.31     19.64 o 
 -12  -1  10        9.17       22.21     22.68 o 
 -11  -1  10       34.31       25.05     21.13 o 
 -10  -1  10       65.46       60.55     21.80 o 
  -9  -1  10       77.74       40.71     21.87 o 
  -8  -1  10       41.79       51.10     20.12 o 
  -7  -1  10       17.22       12.15     16.61 o 
  -6  -1  10       56.14       36.99     17.62 o 
  -5  -1  10        7.38       -5.54     13.03 o 
  -4  -1  10        0.78       -7.66      7.88 o 
  -3  -1  10     1165.89     1116.62     25.15 o 
  -2  -1  10        6.44       13.12      6.33 o 
  -1  -1  10        8.22        4.75      6.09 o 
   0  -1  10      919.08     1016.98     21.55 o 
   1  -1  10      121.71      110.73      9.23 o 
   2  -1  10      815.09      820.67     24.42 o 
   3  -1  10      811.30      835.15     44.49 o 
   4  -1  10      225.98      249.23     17.27 o 
   5  -1  10      401.90      408.62     33.21 o 
   6  -1  10       16.49        4.25     17.89 o 
   7  -1  10      232.50      305.33     32.00 o 
   8  -1  10       10.76        1.76     18.83 o 
   9  -1  10      192.66      140.95     29.70 o 
  10  -1  10       13.58       18.09     21.87 o 
  11  -1  10        1.43        6.75     23.36 o 
 -12   0  10       56.87       83.98     26.19 o 
 -11   0  10        1.67      -25.52     17.01 o 
 -10   0  10      198.63      205.42     30.85 o 
  -9   0  10      119.63      104.57     24.24 o 
  -8   0  10      661.54      677.70     40.30 o 
  -7   0  10       85.61       70.95     20.12 o 
  -6   0  10     3090.02     3107.15     87.02 o 
  -5   0  10      315.32      343.27     29.03 o 
  -4   0  10      120.24       99.24     18.36 o 
  -3   0  10      786.29      742.30     19.59 o 
  -2   0  10      547.00      534.19     16.21 o 
  -1   0  10     6022.96     6357.75     80.29 o 
   0   0  10      366.89      357.59     13.62 o 
   1   0  10     6400.65     6764.09     78.17 o 
   2   0  10        5.29       -3.78      7.99 o 
   3   0  10     3868.28     3642.14    151.45 o 
   4   0  10     1087.21     1104.05     43.04 o 
   5   0  10      160.34      189.86     20.96 o 
   6   0  10     2527.53     2504.71     79.12 o 
   7   0  10      107.29      110.91     24.10 o 
   8   0  10      521.25      443.52     36.79 o 
   9   0  10       23.66       10.06     20.18 o 
  10   0  10      297.25      294.67     36.79 o 
  11   0  10        0.44        6.41     22.61 o 
 -12   1  10       22.05       36.32     24.17 o 
 -11   1  10       79.79      103.76     27.61 o 
 -10   1  10      652.72      649.08     44.28 o 
  -9   1  10      233.86      302.50     33.42 o 
  -8   1  10      734.85      635.17     39.22 o 
  -7   1  10       20.13       27.07     17.82 o 
  -6   1  10     2029.65     2047.22     67.30 o 
  -5   1  10        2.69       40.30     17.15 o 
  -4   1  10     2372.25     2562.63     72.77 o 
  -3   1  10        1.15       -8.97      6.35 o 
  -2   1  10      466.00      432.67     14.90 o 
  -1   1  10     1296.35     1262.82     24.48 o 
   0   1  10      276.78      321.35     15.32 o 
   1   1  10     2983.37     3161.67     62.40 o 
   2   1  10      331.34      320.05     16.71 o 
   3   1  10      266.82      278.77     16.92 o 
   4   1  10       15.02       19.30     17.35 o 
   5   1  10        8.20       12.05     10.17 o 
   6   1  10      244.76      290.72     21.74 o 
   7   1  10       51.18       63.73     21.67 o 
   8   1  10       33.64       24.10     20.52 o 
   9   1  10       43.23       17.62     20.66 o 
  10   1  10        1.94       46.85     24.03 o 
  11   1  10       16.20      -32.91     21.94 o 
 -12   2  10        8.85       14.24     21.20 o 
 -11   2  10      120.46      128.74     27.14 o 
 -10   2  10      102.83      103.69     24.51 o 
  -9   2  10      181.24      226.15     30.72 o 
  -8   2  10       64.23       73.45     22.07 o 
  -7   2  10      476.71      435.76     32.94 o 
  -6   2  10      270.59      258.28     30.31 o 
  -5   2  10      358.36      361.10     28.69 o 
  -4   2  10      551.21      533.00     23.29 o 
  -3   2  10      761.24      744.08     19.64 o 
  -2   2  10     2233.66     2213.44     35.26 o 
  -1   2  10     1254.01     1366.71     25.91 o 
   0   2  10       69.79       62.51     10.01 o 
   1   2  10      192.40      188.72     11.02 o 
   2   2  10      331.19      339.68     17.74 o 
   3   2  10       89.38       64.64     11.78 o 
   4   2  10      709.57      691.96     26.04 o 
   5   2  10      587.44      531.81     36.25 o 
   6   2  10     1565.16     1668.90     44.25 o 
   7   2  10        5.82      -17.07     11.38 o 
   8   2  10      328.18      325.32     32.94 o 
   9   2  10        0.11        6.01     19.64 o 
  10   2  10       17.07       25.32     20.05 o 
 -11   3  10        6.08       14.24     20.39 o 
 -10   3  10       60.71       56.50     23.22 o 
  -9   3  10        1.40       17.96     19.58 o 
  -8   3  10      269.53      305.40     30.04 o 
  -7   3  10        3.73       -6.01     16.00 o 
  -6   3  10      507.91      467.49     32.81 o 
  -5   3  10       30.42       34.77     16.07 o 
  -4   3  10        3.69       -1.53      9.83 o 
  -3   3  10       42.53       47.93      8.65 o 
  -2   3  10       18.28        7.92      9.71 o 
  -1   3  10      989.86     1044.29     22.40 o 
   0   3  10      140.91      155.63     12.26 o 
   1   3  10       94.85      110.12     12.64 o 
   2   3  10      661.25      596.11     21.92 o 
   3   3  10        5.26        9.82      9.48 o 
   4   3  10       30.42        7.88     10.49 o 
   5   3  10      285.14      306.70     21.22 o 
   6   3  10       88.53       82.17     27.78 o 
   7   3  10        2.76        5.52     14.01 o 
   8   3  10      362.32      404.55     25.32 o 
   9   3  10       58.92       52.34     17.33 o 
  10   3  10        5.07       19.51     22.55 o 
 -11   4  10       86.37      118.14     28.22 o 
 -10   4  10        4.31       31.26     20.52 o 
  -9   4  10       16.73       -5.33     17.42 o 
  -8   4  10        7.25        1.28     15.86 o 
  -7   4  10       59.28       34.02     17.96 o 
  -6   4  10      529.95      556.19     36.12 o 
  -5   4  10       22.33       21.87     17.96 o 
  -4   4  10       46.41       35.12     12.95 o 
  -3   4  10        3.56      -11.49     10.18 o 
  -2   4  10      294.92      251.42     17.74 o 
  -1   4  10      175.38      207.93     28.72 o 
   0   4  10       72.08       89.61      9.63 o 
   1   4  10      923.32      942.01     26.92 o 
   2   4  10       38.01       28.26     10.31 o 
   3   4  10       53.71       50.81     19.34 o 
   4   4  10       33.30       31.96     11.49 o 
   5   4  10      317.80      302.69     20.17 o 
   6   4  10        0.49        5.99     12.41 o 
   7   4  10       20.41       13.24     15.14 o 
   8   4  10       62.29       48.53     16.22 o 
   9   4  10       11.37       45.65     16.60 o 
 -11   5  10        4.32      -29.26     19.51 o 
 -10   5  10        0.01        6.08     20.32 o 
  -9   5  10       37.02       32.81     19.91 o 
  -8   5  10       64.19      106.46     24.10 o 
  -7   5  10      502.06      497.86     36.66 o 
  -6   5  10       13.58       28.62     18.09 o 
  -5   5  10     2310.00     2194.38     71.42 o 
  -4   5  10        8.49        5.49     11.54 o 
  -3   5  10        3.22       11.32     11.35 o 
  -2   5  10      286.04      256.96     17.83 o 
  -1   5  10      214.32      217.00     17.24 o 
   0   5  10      869.77      853.73     54.71 o 
   1   5  10      184.18      221.83     27.75 o 
   2   5  10      541.45      533.64     33.55 o 
   3   5  10      294.49      365.69     31.12 o 
   4   5  10       50.20       38.28     18.50 o 
   5   5  10       85.09       94.51     22.55 o 
   6   5  10       84.38      113.14     25.86 o 
   7   5  10      250.33      271.31     34.90 o 
   8   5  10        0.91        4.93     20.25 o 
   9   5  10      125.62      141.83     30.18 o 
 -10   6  10      153.88      231.01     32.34 o 
  -9   6  10       36.58       61.09     23.69 o 
  -8   6  10      123.76      112.33     25.99 o 
  -7   6  10      160.58      130.02     24.91 o 
  -6   6  10      293.51      300.54     33.69 o 
  -5   6  10     1074.38     1062.22     49.62 o 
  -4   6  10       58.85       56.27     13.79 o 
  -3   6  10      549.11      558.42     25.72 o 
  -2   6  10      101.48      103.34     15.13 o 
  -1   6  10        8.60        8.32     11.18 o 
   0   6  10        6.81        8.10     10.25 o 
   1   6  10       67.77       63.93     21.87 o 
   2   6  10      335.64      324.24     30.38 o 
   3   6  10      111.96      102.21     22.48 o 
   4   6  10     1210.98     1112.72     51.51 o 
   5   6  10        1.38       21.47     20.86 o 
   6   6  10      393.41      414.90     37.40 o 
   7   6  10       39.45       44.35     22.14 o 
   8   6  10      134.17      154.32     30.78 o 
  -9   7  10       87.05       75.07     25.72 o 
  -8   7  10      232.73      232.16     32.27 o 
  -7   7  10       56.38       62.92     22.61 o 
  -6   7  10      398.47      390.19     33.48 o 
  -5   7  10       25.43       -4.32     16.94 o 
  -4   7  10       11.69        9.73     13.29 o 
  -3   7  10      480.31      433.39     24.32 o 
  -2   7  10      185.35      209.81     26.40 o 
  -1   7  10      739.66      681.88     27.17 o 
   0   7  10      583.56      567.60     38.14 o 
   1   7  10      389.64      398.22     34.36 o 
   2   7  10      668.73      716.72     42.87 o 
   3   7  10       80.65       82.83     23.63 o 
   4   7  10      243.73      259.63     32.13 o 
   5   7  10       91.32       77.70     23.36 o 
   6   7  10      425.55      358.39     34.09 o 
   7   7  10       46.17       55.69     22.21 o 
  -9   8  10       38.74       81.01     25.92 o 
  -8   8  10        4.81       -2.57     21.67 o 
  -7   8  10       44.19       57.58     24.17 o 
  -6   8  10       15.88       21.87     19.91 o 
  -5   8  10       68.17       60.76     22.82 o 
  -4   8  10        7.13      -21.53     15.70 o 
  -3   8  10       22.05       23.13     13.35 o 
  -2   8  10       57.71       54.50     15.32 o 
  -1   8  10        0.50       11.50     12.55 o 
   0   8  10      391.19      414.90     33.82 o 
   1   8  10        7.46       -5.27     17.21 o 
   2   8  10      378.49      412.27     34.83 o 
   3   8  10       75.79      119.69     26.46 o 
   4   8  10      341.08      360.35     37.87 o 
   5   8  10       38.41       26.46     22.68 o 
   6   8  10       17.90       15.80     22.88 o 
  -8   9  10        8.94       39.56     25.32 o 
  -7   9  10       45.29       85.13     25.72 o 
  -6   9  10       28.42       44.82     22.07 o 
  -5   9  10      343.49      394.11     35.98 o 
  -4   9  10       58.65       26.12     15.37 o 
  -3   9  10      591.59      615.00     29.72 o 
  -2   9  10       58.47       48.46     15.23 o 
  -1   9  10      251.82      301.54     39.19 o 
   0   9  10      370.91      425.97     35.85 o 
   1   9  10       72.63       46.11     23.29 o 
   2   9  10       46.21       57.79     25.52 o 
   3   9  10        9.20       -8.51     20.12 o 
   4   9  10       37.37       38.41     23.29 o 
   5   9  10        9.66        9.32     23.36 o 
  -6  10  10       35.43       31.66     24.98 o 
  -5  10  10       57.17       77.97     24.37 o 
  -4  10  10      106.97      107.13     19.79 o 
  -3  10  10      128.46      170.42     21.83 o 
  -2  10  10        0.79      -21.07     14.40 o 
  -1  10  10       40.67       68.72     23.22 o 
   0  10  10       48.32       53.13     23.22 o 
   1  10  10       95.11      109.29     28.83 o 
   2  10  10        3.95      -19.17     19.71 o 
   3  10  10       25.90       -6.48     20.59 o 
   4  10  10        0.15       -5.54     20.99 o 
  -4  11  10       33.05      -11.47     30.07 o 
  -3  11  10       16.95      -23.45     15.63 o 
  -2  11  10      145.30      144.06     39.93 o 
  -1  11  10        6.84      -16.40     22.34 o 
   0  11  10      174.96      137.44     29.77 o 
   1  11  10        0.16      -26.26     23.15 o 
  -3 -14  11       30.24       58.60     23.90 o 
  -2 -14  11      113.08      122.93     29.37 o 
  -1 -14  11      119.99      102.48     26.87 o 
   0 -14  11      362.79      436.43     39.90 o 
   1 -14  11      159.58      107.00     27.48 o 
   2 -14  11       33.16       22.14     20.45 o 
   3 -14  11       95.82      106.12     29.64 o 
   4 -14  11       28.04       71.76     26.53 o 
  -5 -13  11       23.45       22.95     21.33 o 
  -4 -13  11      228.93      323.56     37.60 o 
  -3 -13  11       15.77       60.01     22.68 o 
  -2 -13  11       97.02       81.20     18.16 o 
  -1 -13  11        2.02       -1.49     13.01 o 
   0 -13  11       65.31       90.85     16.65 o 
   1 -13  11      180.11      219.95     33.99 o 
   2 -13  11       92.17       65.21     20.18 o 
   3 -13  11      692.93      685.28     30.48 o 
   4 -13  11       49.27       47.24     25.96 o 
   5 -13  11      199.80      160.60     30.85 o 
   6 -13  11      190.46      199.15     31.39 o 
  -6 -12  11        6.55       -2.09     21.74 o 
  -5 -12  11       43.46       59.79     16.06 o 
  -4 -12  11       10.15       26.53     19.44 o 
  -3 -12  11       20.43      -19.85     17.96 o 
  -2 -12  11       49.89       46.17     15.23 o 
  -1 -12  11        3.81       -7.29     12.24 o 
   0 -12  11        3.44       -9.51     12.72 o 
   1 -12  11       59.13       55.36     26.36 o 
   2 -12  11        1.69      -15.98     12.74 o 
   3 -12  11       11.42        7.47     13.10 o 
   4 -12  11        5.54        4.17     17.45 o 
   5 -12  11       98.87       78.44     24.30 o 
   6 -12  11      238.38      269.83     35.91 o 
   7 -12  11       41.53       42.60     28.22 o 
  -8 -11  11      106.82       79.66     25.99 o 
  -7 -11  11        0.32      -12.22     19.17 o 
  -6 -11  11      191.02      281.77     34.56 o 
  -5 -11  11        4.30      -20.66     19.44 o 
  -4 -11  11      175.97      157.97     27.75 o 
  -3 -11  11       60.77       66.36     15.85 o 
  -2 -11  11      219.69      208.64     20.30 o 
  -1 -11  11      534.17      475.99     24.63 o 
   0 -11  11      351.67      319.10     20.91 o 
   1 -11  11      280.93      327.12     22.57 o 
   2 -11  11      622.34      591.27     26.93 o 
   3 -11  11     2187.48     2185.12     65.35 o 
   4 -11  11        5.83      -11.91     23.09 o 
   5 -11  11      410.82      415.98     35.71 o 
   6 -11  11        2.24        1.76     21.67 o 
   7 -11  11        3.19      -25.38     23.22 o 
   8 -11  11      108.10       87.02     28.96 o 
  -8 -10  11        9.61       -6.89     22.41 o 
  -7 -10  11        7.48       12.42     19.04 o 
  -6 -10  11      288.99      246.74     31.80 o 
  -4 -10  11      972.64      972.03     49.75 o 
  -3 -10  11       25.78        9.21     13.03 o 
  -2 -10  11      289.20      270.36     30.58 o 
  -1 -10  11       30.27       11.58     11.19 o 
   0 -10  11       21.49        4.96     10.31 o 
   1 -10  11       15.81       18.15     11.71 o 
   2 -10  11     1020.40      978.36     32.81 o 
   3 -10  11      144.50      218.65     39.26 o 
   4 -10  11      672.93      821.74     52.76 o 
   5 -10  11      373.24      336.19     32.81 o 
   6 -10  11        1.74        1.28     19.85 o 
   7 -10  11        1.17       -1.22     20.72 o 
   8 -10  11        1.94       19.10     22.41 o 
   9 -10  11      182.78      247.89     35.04 o 
  -9  -9  11       18.46       -1.28     22.55 o 
  -8  -9  11       22.16       14.58     20.05 o 
  -7  -9  11        1.99       -4.25     18.02 o 
  -6  -9  11      322.38      275.90     31.46 o 
  -5  -9  11      616.02      609.39     40.03 o 
  -4  -9  11      184.70      216.43     28.56 o 
  -3  -9  11       77.73       77.40     11.89 o 
  -2  -9  11      433.23      452.56     22.98 o 
  -1  -9  11     1917.50     1853.90     44.99 o 
   0  -9  11       39.65       35.53     11.98 o 
   1  -9  11     1339.44     1359.56     37.44 o 
   2  -9  11        0.73       -5.23     10.02 o 
   3  -9  11      602.73      551.39     24.07 o 
   4  -9  11      108.51      114.09     23.63 o 
   5  -9  11       95.04       99.84     24.57 o 
   6  -9  11     1129.45     1148.97     55.49 o 
   7  -9  11        1.25        8.30     19.04 o 
   8  -9  11      197.42      246.00     35.24 o 
   9  -9  11       59.95       33.89     25.05 o 
 -10  -8  11      195.35      229.19     35.98 o 
  -9  -8  11      136.76      108.96     26.73 o 
  -8  -8  11      501.77      576.65     41.85 o 
  -7  -8  11       22.79       16.47     20.05 o 
  -6  -8  11      257.58      203.53     29.37 o 
  -5  -8  11      202.38      201.71     26.53 o 
  -4  -8  11      352.79      326.93     20.55 o 
  -3  -8  11      920.29      894.41     32.74 o 
  -2  -8  11      315.74      287.55     15.60 o 
  -1  -8  11      347.50      354.35     24.27 o 
   0  -8  11       13.72       -6.44      9.83 o 
   1  -8  11      216.23      233.06     17.72 o 
   2  -8  11       21.65        9.11     10.35 o 
   3  -8  11     1694.24     1706.26     71.12 o 
   4  -8  11     1023.35     1101.24     50.36 o 
   5  -8  11      325.92      299.66     30.11 o 
   6  -8  11      180.05      193.75     29.30 o 
   7  -8  11       12.27        3.04     19.17 o 
   8  -8  11      928.12      975.75     54.82 o 
   9  -8  11       14.70       -2.77     22.68 o 
  10  -8  11       41.18       11.41     24.37 o 
 -10  -7  11        9.32       14.31     23.09 o 
  -9  -7  11       69.52       86.27     23.63 o 
  -8  -7  11       47.32       46.17     22.21 o 
  -7  -7  11       28.77       21.67     19.58 o 
  -6  -7  11      722.50      675.88     41.04 o 
  -5  -7  11       16.32       11.07     17.15 o 
  -4  -7  11        2.32        6.78     10.43 o 
  -3  -7  11      681.60      772.86     33.92 o 
  -2  -7  11      154.49      165.12     15.89 o 
  -1  -7  11       48.34       34.94     13.57 o 
   0  -7  11     1205.21     1106.99     31.93 o 
   1  -7  11     1374.55     1336.14     34.77 o 
   2  -7  11        1.44       -8.33      9.63 o 
   3  -7  11      804.68      865.44     28.07 o 
   4  -7  11      117.48      156.75     25.18 o 
   5  -7  11      544.37      542.96     36.52 o 
   6  -7  11      141.33      124.15     25.86 o 
   7  -7  11      214.88      231.21     32.54 o 
   8  -7  11        3.98        3.85     21.60 o 
   9  -7  11       11.88       -5.40     20.79 o 
  10  -7  11        6.90       56.91     29.37 o 
 -11  -6  11        2.33        9.59     24.98 o 
 -10  -6  11       45.89       77.90     25.86 o 
  -9  -6  11       11.57       -3.92     19.37 o 
  -8  -6  11       12.72       -2.36     17.28 o 
  -7  -6  11       73.10       39.56     17.75 o 
  -6  -6  11      146.17      150.07     25.05 o 
  -5  -6  11      956.12      964.14     45.70 o 
  -4  -6  11      392.21      386.86     21.77 o 
  -3  -6  11      644.57      644.52     25.34 o 
  -2  -6  11       26.28       25.23     10.53 o 
  -1  -6  11     1581.57     1438.16     36.19 o 
   0  -6  11      263.35      265.22     16.84 o 
   1  -6  11      238.06      260.30     29.20 o 
   2  -6  11       27.36       26.87      9.80 o 
   3  -6  11     1480.51     1414.97     34.70 o 
   4  -6  11      818.72      745.55     41.58 o 
   5  -6  11        0.18      -20.72     14.99 o 
   6  -6  11      195.34      211.84     30.72 o 
   7  -6  11       36.81       41.31     23.49 o 
   8  -6  11       68.09       53.60     23.49 o 
   9  -6  11       43.29       18.36     23.15 o 
  10  -6  11       18.51       15.46     22.07 o 
 -11  -5  11        6.25      -29.30     23.42 o 
 -10  -5  11       89.86       66.97     25.52 o 
  -9  -5  11        9.61       23.69     21.40 o 
  -8  -5  11       69.17       39.29     19.71 o 
  -7  -5  11       25.96      -15.66     16.88 o 
  -6  -5  11      290.85      298.18     28.89 o 
  -5  -5  11      118.82      126.51     22.61 o 
  -4  -5  11      524.23      507.72     47.42 o 
  -3  -5  11      212.47      202.59     16.82 o 
  -2  -5  11      311.27      293.31     17.33 o 
  -1  -5  11      967.39      926.97     28.07 o 
   0  -5  11      821.10      766.26     25.02 o 
   1  -5  11      988.38      966.63     29.87 o 
   2  -5  11       46.64       34.67     10.30 o 
   3  -5  11      411.19      421.11     31.05 o 
   4  -5  11       45.16       30.18     16.34 o 
   5  -5  11      422.21      449.53     34.29 o 
   6  -5  11        1.33       -6.55     16.00 o 
   7  -5  11       83.23      101.60     25.05 o 
   8  -5  11      580.61      536.68     42.06 o 
   9  -5  11       51.13       45.23     25.52 o 
  10  -5  11       29.24        7.29     25.52 o 
 -11  -4  11       65.74       53.06     26.46 o 
 -10  -4  11        8.21       -8.71     19.71 o 
  -9  -4  11      243.55      258.69     34.50 o 
  -8  -4  11      204.70      256.05     32.20 o 
  -7  -4  11      108.80       94.44     23.15 o 
  -6  -4  11      194.41      183.82     25.65 o 
  -5  -4  11      589.69      592.44     35.98 o 
  -4  -4  11       37.87       33.71     14.28 o 
  -3  -4  11       22.40       42.27     15.02 o 
  -2  -4  11      294.52      319.29     29.64 o 
  -1  -4  11      663.04      686.49     33.96 o 
   0  -4  11     1293.38     1437.27     35.31 o 
   1  -4  11        1.65       -2.24      7.69 o 
   2  -4  11     3789.70     3944.10     99.44 o 
   3  -4  11       11.15        5.48      8.93 o 
   4  -4  11     1253.37     1357.84     54.14 o 
   5  -4  11        9.96        5.33     15.59 o 
   6  -4  11      378.72      375.00     33.89 o 
   7  -4  11     1251.84     1174.49     55.69 o 
   8  -4  11       49.68       32.00     22.48 o 
   9  -4  11      534.56      488.21     41.18 o 
  10  -4  11      345.96      368.93     39.02 o 
  11  -4  11      261.16      328.62     42.12 o 
 -11  -3  11       87.10      107.88     29.43 o 
 -10  -3  11        1.99      -24.98     19.31 o 
  -9  -3  11      132.48      159.86     28.08 o 
  -8  -3  11       25.76       40.64     19.10 o 
  -7  -3  11      585.11      570.84     38.88 o 
  -6  -3  11      143.20      191.85     27.81 o 
  -5  -3  11        1.99        5.47     17.48 o 
  -4  -3  11      186.11      161.35     16.00 o 
  -3  -3  11       19.83        4.31      8.89 o 
  -2  -3  11     1763.44     1662.74     37.94 o 
  -1  -3  11     1315.14     1397.27     25.84 o 
   0  -3  11     2403.49     2529.93     37.35 o 
   1  -3  11      933.07      997.86     31.64 o 
   2  -3  11     2078.95     2130.96     42.46 o 
   3  -3  11     1161.27     1169.04     35.78 o 
   4  -3  11     4233.03     4176.70     72.35 o 
   5  -3  11      209.47      316.20     33.69 o 
   6  -3  11      744.72      728.54     43.14 o 
   7  -3  11      323.56      303.51     34.90 o 
   8  -3  11      116.86       94.44     25.92 o 
   9  -3  11      769.71      751.35     49.08 o 
  10  -3  11       11.98        8.91     23.49 o 
  11  -3  11      112.84      100.38     31.39 o 
 -11  -2  11        2.87       -1.96     23.56 o 
 -10  -2  11      510.62      556.33     41.79 o 
  -9  -2  11       41.62       43.27     20.39 o 
  -8  -2  11      107.25      110.85     23.90 o 
  -7  -2  11      100.07       62.98     22.01 o 
  -6  -2  11       86.72       97.62     22.07 o 
  -5  -2  11     1749.81     1988.55     66.09 o 
  -4  -2  11       19.88       23.12     10.09 o 
  -3  -2  11     1546.34     1625.39     38.30 o 
  -2  -2  11      162.48      174.22     11.46 o 
  -1  -2  11     2519.99     2516.34     37.97 o 
   0  -2  11      129.39      108.42      9.98 o 
   1  -2  11     3437.77     3516.50     94.06 o 
   2  -2  11      248.02      233.51     15.26 o 
   3  -2  11       40.24       39.40     11.91 o 
   4  -2  11     2285.44     2399.08     50.24 o 
   5  -2  11      134.98      113.81     17.69 o 
   6  -2  11     2295.38     2488.17     81.48 o 
   7  -2  11       29.31       26.26     19.31 o 
   8  -2  11      318.10      356.77     35.51 o 
   9  -2  11        0.26      -11.88     20.93 o 
  10  -2  11       15.90       15.12     23.76 o 
  11  -2  11       37.11       43.47     27.07 o 
 -12  -1  11       58.75       80.00     27.27 o 
 -11  -1  11       72.95       73.85     25.18 o 
 -10  -1  11      224.38      284.20     34.02 o 
  -9  -1  11        1.69       14.58     19.64 o 
  -8  -1  11      865.19      838.64     46.31 o 
  -7  -1  11       47.54       57.65     20.18 o 
  -6  -1  11       96.31      102.48     21.74 o 
  -5  -1  11      123.70      187.67     24.84 o 
  -4  -1  11      134.59      121.70     14.38 o 
  -3  -1  11     1050.41     1011.52     23.39 o 
  -2  -1  11        6.99        2.34      6.65 o 
  -1  -1  11      900.07      944.67     46.35 o 
   0  -1  11     3088.45     3276.80     60.23 o 
   1  -1  11      449.06      455.11     15.43 o 
   2  -1  11      620.54      594.87     22.07 o 
   3  -1  11       57.57       56.96     11.59 o 
   4  -1  11      721.56      764.69     33.21 o 
   5  -1  11      467.04      487.61     24.20 o 
   6  -1  11      221.56      307.16     34.16 o 
   7  -1  11       62.32       59.34     22.41 o 
   8  -1  11        5.54      -26.06     18.97 o 
   9  -1  11       84.44       21.80     22.21 o 
  10  -1  11        4.74        7.09     24.64 o 
 -11   0  11        0.55       13.30     20.45 o 
 -10   0  11       34.76       44.89     23.09 o 
  -9   0  11       84.71       83.78     24.03 o 
  -8   0  11       48.61       29.43     22.01 o 
  -7   0  11      843.54      893.12     45.90 o 
  -6   0  11        5.29        3.92     15.80 o 
  -5   0  11      313.40      258.15     27.61 o 
  -4   0  11      275.70      312.26     17.85 o 
  -3   0  11     1694.07     1706.56     31.47 o 
  -2   0  11      176.74      168.52     11.25 o 
  -1   0  11       11.76       15.07      7.08 o 
   0   0  11       22.14       13.78     14.66 o 
   1   0  11      328.22      360.95     18.02 o 
   2   0  11     2923.56     2880.30     58.39 o 
   3   0  11      177.77      164.73     15.19 o 
   4   0  11      286.95      282.89     18.58 o 
   5   0  11        6.33        6.12     11.31 o 
   6   0  11      275.46      281.72     21.07 o 
   7   0  11       55.25       88.43     25.18 o 
   8   0  11      225.93      286.43     36.18 o 
   9   0  11       22.37       14.38     23.56 o 
  10   0  11       37.81       28.08     26.06 o 
 -11   1  11        0.03        4.39     23.02 o 
 -10   1  11        2.82        4.32     21.20 o 
  -9   1  11       26.36       -0.54     17.96 o 
  -8   1  11       29.59      -21.67     17.42 o 
  -7   1  11      956.39     1007.88     49.35 o 
  -6   1  11       35.59       54.88     18.83 o 
  -5   1  11       73.12       69.06     18.83 o 
  -4   1  11      743.93      775.25     38.01 o 
  -3   1  11      380.17      354.45     15.56 o 
  -2   1  11      845.58      795.00     20.27 o 
  -1   1  11     1510.76     1642.08     31.61 o 
   0   1  11      242.98      247.56     12.67 o 
   1   1  11      116.96      110.45     24.81 o 
   2   1  11       13.30       13.84      9.69 o 
   3   1  11     2039.94     2008.13     59.81 o 
   4   1  11      253.34      285.61     19.52 o 
   5   1  11       11.11        1.35     11.45 o 
   6   1  11        0.61        6.84     11.81 o 
   7   1  11       50.39       44.92     16.57 o 
   8   1  11       57.73       34.24     15.13 o 
   9   1  11        0.16       37.20     23.96 o 
  10   1  11       25.75       31.26     23.36 o 
 -11   2  11       19.44       40.64     22.82 o 
 -10   2  11       62.87       85.19     25.05 o 
  -9   2  11        5.10      -15.73     18.50 o 
  -8   2  11       29.80       31.05     19.04 o 
  -7   2  11     1069.61     1018.41     49.01 o 
  -6   2  11       38.06       24.30     17.08 o 
  -5   2  11      475.41      493.14     32.88 o 
  -4   2  11      219.87      236.18     22.72 o 
  -3   2  11       83.28       97.07     10.56 o 
  -2   2  11     1303.11     1390.82     27.69 o 
  -1   2  11      223.75      227.15     12.78 o 
   0   2  11      443.81      433.63     15.46 o 
   1   2  11        1.93       -6.57      8.28 o 
   2   2  11       24.11       17.51     14.75 o 
   3   2  11       48.71       49.53     11.21 o 
   4   2  11       70.44       95.70     24.64 o 
   5   2  11      700.20      708.97     33.04 o 
   6   2  11      388.99      385.18     24.27 o 
   7   2  11      482.52      518.38     27.14 o 
   8   2  11        0.00      -20.11     14.03 o 
   9   2  11       68.25       78.27     20.43 o 
  10   2  11       39.12       32.07     26.19 o 
 -11   3  11      113.34      160.40     30.24 o 
 -10   3  11       71.86       81.28     25.59 o 
  -9   3  11      196.64      215.55     30.78 o 
  -8   3  11        0.51        1.28     17.48 o 
  -7   3  11      848.92      762.90     42.66 o 
  -6   3  11       43.66       37.74     17.89 o 
  -5   3  11      579.49      600.00     35.44 o 
  -4   3  11      392.37      443.11     37.97 o 
  -3   3  11        7.36       -1.34      8.37 o 
  -2   3  11     1474.28     1482.37     29.23 o 
  -1   3  11      135.89      140.10     11.49 o 
   0   3  11     3306.22     3237.42     46.49 o 
   1   3  11        0.07       -6.51      9.16 o 
   2   3  11     1813.80     1765.63     63.46 o 
   3   3  11        7.15       -3.63     10.02 o 
   4   3  11       12.45        6.61     11.95 o 
   5   3  11       10.42       26.94     13.20 o 
   6   3  11       10.21       -0.29     12.74 o 
   7   3  11      848.01      926.62     36.04 o 
   8   3  11       35.59        9.69     14.86 o 
   9   3  11      220.00      235.84     41.18 o 
 -10   4  11       23.88       28.42     23.29 o 
  -9   4  11      101.59      118.14     25.79 o 
  -8   4  11       32.93        4.25     17.62 o 
  -7   4  11      564.79      541.61     39.15 o 
  -6   4  11       97.00      111.25     24.98 o 
  -5   4  11       79.08      112.33     23.63 o 
  -4   4  11        0.74       -6.51     10.50 o 
  -3   4  11       30.06       -1.67     18.06 o 
  -2   4  11      269.80      296.11     19.06 o 
  -1   4  11       12.10        5.86     10.94 o 
   0   4  11      323.21      287.04     28.76 o 
   1   4  11        8.35      -22.88     15.26 o 
   2   4  11      167.09      160.26     22.55 o 
   3   4  11      395.65      358.46     29.10 o 
   4   4  11      382.44      362.59     21.20 o 
   5   4  11      168.22      181.64     28.86 o 
   6   4  11        8.21       -4.84     14.58 o 
   7   4  11        7.07        2.26     14.10 o 
   8   4  11       15.02       -9.53     16.38 o 
   9   4  11       15.22       36.54     20.00 o 
 -10   5  11      188.40      221.22     32.67 o 
  -9   5  11        0.22       -4.19     20.45 o 
  -8   5  11       23.16       25.99     22.55 o 
  -7   5  11       14.39       -3.17     20.12 o 
  -6   5  11      411.06      385.87     32.81 o 
  -5   5  11      160.30      147.84     25.05 o 
  -4   5  11      252.77      288.41     22.00 o 
  -3   5  11       58.05       42.81     29.60 o 
  -2   5  11      266.98      256.69     18.30 o 
  -1   5  11       66.83       50.81     13.13 o 
   0   5  11      430.33      499.89     35.64 o 
   1   5  11       40.80       31.93     16.88 o 
   2   5  11       13.59       21.47     17.55 o 
   3   5  11      272.86      239.24     28.08 o 
   4   5  11      376.05      390.93     34.63 o 
   5   5  11      150.80      140.28     26.80 o 
   6   5  11       28.53       40.10     21.60 o 
   7   5  11      333.40      399.17     38.14 o 
   8   5  11       13.77       -0.74     21.13 o 
  -9   6  11       44.96       36.45     23.49 o 
  -8   6  11        0.00      -16.47     18.23 o 
  -7   6  11       99.30       65.35     21.67 o 
  -6   6  11      193.84      198.81     28.56 o 
  -5   6  11       45.45       55.96     21.94 o 
  -4   6  11      600.68      549.90     26.59 o 
  -3   6  11       14.90        0.61     12.17 o 
  -2   6  11      352.08      311.24     21.23 o 
  -1   6  11        4.14       -9.39     10.35 o 
   0   6  11      554.50      568.07     36.52 o 
   1   6  11        2.00      -21.47     14.31 o 
   2   6  11       44.65       60.55     22.41 o 
   3   6  11      705.54      825.95     45.90 o 
   4   6  11       56.93       15.93     21.80 o 
   5   6  11     1031.26     1030.16     52.59 o 
   6   6  11        7.96        1.01     18.70 o 
   7   6  11      152.70      152.77     29.10 o 
  -9   7  11       22.37       46.04     24.71 o 
  -8   7  11        0.43        8.37     21.47 o 
  -7   7  11        6.24      -14.99     21.80 o 
  -6   7  11       75.25       66.97     24.37 o 
  -5   7  11      155.03      123.00     25.99 o 
  -4   7  11        3.01       -8.74     13.10 o 
  -3   7  11      256.01      259.83     22.32 o 
  -2   7  11       10.18       -8.01     13.40 o 
  -1   7  11       82.65       45.70     20.79 o 
   0   7  11       27.42       37.47     19.85 o 
   1   7  11      859.83      885.69     48.00 o 
   2   7  11       55.35       36.59     22.07 o 
   3   7  11      275.01      255.85     31.26 o 
   4   7  11       37.76        4.39     21.13 o 
   5   7  11        0.87      -27.95     18.63 o 
   6   7  11       35.64       50.70     24.30 o 
  -8   8  11      168.79      249.78     33.82 o 
  -7   8  11        1.43        1.82     23.09 o 
  -6   8  11      108.54       88.57     23.49 o 
  -5   8  11       65.22       51.85     24.03 o 
  -4   8  11      651.77      690.53     60.05 o 
  -3   8  11       55.24       43.86     16.08 o 
  -2   8  11      378.90      400.23     24.67 o 
  -1   8  11      179.04      137.78     27.34 o 
   0   8  11        1.05      -15.86     19.98 o 
   1   8  11      588.62      626.60     43.07 o 
   2   8  11       11.49       19.58     19.71 o 
   3   8  11      740.54      697.01     44.35 o 
   4   8  11        0.55      -17.96     21.20 o 
   5   8  11      152.41      160.53     30.51 o 
  -6   9  11       49.34       38.48     23.96 o 
  -5   9  11       10.29       -1.62     21.47 o 
  -4   9  11       78.18       38.11     17.58 o 
  -3   9  11       41.98       48.15     16.80 o 
  -2   9  11      159.12      152.52     20.93 o 
  -1   9  11       99.58      129.68     30.51 o 
   0   9  11       13.48      -20.18     20.79 o 
   1   9  11       31.60       -8.03     22.07 o 
   2   9  11        2.56        7.22     20.05 o 
   3   9  11        5.97       -2.16     23.22 o 
   4   9  11       44.13       27.81     25.65 o 
  -4  10  11       38.93       40.26     18.16 o 
  -3  10  11       55.54       54.40     18.36 o 
  -2  10  11       85.80       53.94     26.73 o 
  -1  10  11      129.73      239.99     33.96 o 
   0  10  11        3.86       -3.17     23.49 o 
   1  10  11       30.87       -2.30     20.12 o 
   2  10  11        0.32      -18.43     20.18 o 
  -2 -14  12       37.36       31.22     32.20 o 
  -1 -14  12       68.87       61.00     21.40 o 
   0 -14  12        3.09      -15.26     16.15 o 
   1 -14  12        2.95      -10.18     20.02 o 
   2 -14  12      192.69      208.11     23.06 o 
  -4 -13  12        9.78       17.48     22.68 o 
  -3 -13  12        8.86       15.66     21.20 o 
  -2 -13  12       59.53        8.95     15.02 o 
  -1 -13  12       47.01       43.70     16.42 o 
   0 -13  12        4.02      -12.66     24.20 o 
   1 -13  12      200.40      180.09     24.54 o 
   2 -13  12        9.66       -6.27     14.40 o 
   3 -13  12        1.40       14.08     33.99 o 
   4 -13  12        9.33        6.08     23.22 o 
   5 -13  12        0.42       21.40     25.11 o 
  -6 -12  12       24.30       16.81     23.63 o 
  -5 -12  12       85.35       84.05     27.07 o 
  -4 -12  12        0.03       -7.15     14.00 o 
  -3 -12  12       51.68       48.68     34.80 o 
  -2 -12  12      306.35      221.32     21.68 o 
  -1 -12  12        2.99       -8.94     12.96 o 
   0 -12  12      725.99      832.24     74.06 o 
   1 -12  12      182.96      156.30     20.05 o 
   2 -12  12       81.38       85.24     17.45 o 
   3 -12  12       59.59       35.55     19.44 o 
   4 -12  12       86.71       73.58     26.19 o 
   5 -12  12      132.50       82.70     26.60 o 
   6 -12  12       71.01       32.40     24.57 o 
  -7 -11  12       11.22        2.23     23.09 o 
  -6 -11  12        7.59      -13.64     19.64 o 
  -4 -11  12      210.26      203.87     28.83 o 
  -3 -11  12      508.90      522.28     26.89 o 
  -2 -11  12       33.91        7.36     16.88 o 
  -1 -11  12       37.86       43.53     24.30 o 
   0 -11  12       10.84        9.39     13.11 o 
   1 -11  12      204.94      203.53     52.35 o 
   2 -11  12      576.97      588.58     27.49 o 
   3 -11  12      150.39      152.36     30.41 o 
   4 -11  12      225.46      231.21     30.65 o 
   5 -11  12      138.25      157.22     29.50 o 
   6 -11  12      315.39      272.19     35.85 o 
   7 -11  12      102.05       70.75     26.13 o 
  -8 -10  12        4.90       41.11     26.06 o 
  -7 -10  12       58.09       82.56     26.60 o 
  -6 -10  12        3.05       -5.13     18.90 o 
  -5 -10  12      292.39      332.34     32.88 o 
  -4 -10  12      106.44      135.28     25.86 o 
  -3 -10  12      718.73      711.95     30.31 o 
  -2 -10  12       86.24       69.91     14.86 o 
  -1 -10  12     1181.77     1162.32     40.23 o 
   0 -10  12       63.44       43.96     13.31 o 
   1 -10  12       34.72       19.33     13.47 o 
   2 -10  12      114.29      114.69     26.63 o 
   3 -10  12       21.10       -8.54     11.48 o 
   4 -10  12      563.77      649.15     41.79 o 
   5 -10  12      109.96       68.79     22.21 o 
   6 -10  12      251.16      247.21     35.37 o 
   7 -10  12      134.44      141.09     30.45 o 
   8 -10  12       32.09       33.01     24.17 o 
  -9  -9  12       34.59       24.10     21.80 o 
  -8  -9  12        3.82      -22.48     19.58 o 
  -7  -9  12      264.27      264.97     33.62 o 
  -6  -9  12      208.41      220.14     30.31 o 
  -5  -9  12      221.68      239.72     30.58 o 
  -4  -9  12        5.10       15.26     12.15 o 
  -3  -9  12      129.95      193.21     46.78 o 
  -2  -9  12      136.67      112.28     13.03 o 
  -1  -9  12      226.50      260.07     20.60 o 
   0  -9  12       25.39       13.27     11.68 o 
   1  -9  12        7.25       25.20     12.02 o 
   2  -9  12      438.19      405.59     33.21 o 
   3  -9  12      252.00      261.28     19.84 o 
   4  -9  12      814.31      813.19     46.98 o 
   5  -9  12       16.96        4.25     20.05 o 
   6  -9  12        7.34       -7.09     19.91 o 
   7  -9  12       21.74        2.57     21.20 o 
   8  -9  12       87.76       42.19     23.96 o 
  -9  -8  12      329.28      419.89     39.29 o 
  -8  -8  12        6.35       -9.38     19.04 o 
  -7  -8  12      314.92      324.30     32.74 o 
  -6  -8  12       10.13      -12.69     17.82 o 
  -5  -8  12      771.04      848.29     45.50 o 
  -4  -8  12       30.44       25.74     12.02 o 
  -3  -8  12      364.68      323.28     20.69 o 
  -2  -8  12        1.58       -2.23     10.50 o 
  -1  -8  12       59.79       40.52     13.29 o 
   0  -8  12      360.81      342.09     20.34 o 
   1  -8  12      843.03      875.39     29.86 o 
   2  -8  12      510.44      550.36     24.17 o 
   3  -8  12      348.67      308.91     30.38 o 
   4  -8  12      621.21      599.46     39.22 o 
   5  -8  12       57.08       77.84     22.68 o 
   6  -8  12      905.16      886.37     50.02 o 
   7  -8  12      270.53      283.46     36.86 o 
   8  -8  12       54.88       48.13     22.95 o 
   9  -8  12       11.63       24.03     23.90 o 
 -10  -7  12        0.22        6.62     24.71 o 
  -9  -7  12       22.38       13.57     21.47 o 
  -8  -7  12       49.89       49.55     24.03 o 
  -7  -7  12       86.88       84.52     23.49 o 
  -6  -7  12       64.87       31.86     17.89 o 
  -5  -7  12        1.25      -22.78     15.19 o 
  -4  -7  12       71.61       78.03     14.75 o 
  -3  -7  12        2.61       -7.93     10.45 o 
  -2  -7  12        2.29       16.72     10.73 o 
  -1  -7  12      108.38       79.62     13.02 o 
   0  -7  12        0.66       -7.26      9.45 o 
   1  -7  12       80.94       82.62     10.33 o 
   2  -7  12        2.42        1.70      9.89 o 
   3  -7  12        1.97       -6.35     18.83 o 
   4  -7  12        3.45       -5.94     15.86 o 
   5  -7  12      191.30      166.54     27.00 o 
   6  -7  12       90.46       51.44     22.01 o 
   7  -7  12       38.93       40.98     23.15 o 
   8  -7  12       99.36       81.75     27.07 o 
   9  -7  12       24.44       34.63     27.27 o 
 -10  -6  12       32.96       19.24     23.49 o 
  -9  -6  12      127.46      168.90     29.77 o 
  -8  -6  12        1.42      -14.04     19.24 o 
  -7  -6  12        0.69       -3.17     16.20 o 
  -6  -6  12       72.23       87.62     22.41 o 
  -5  -6  12       19.99       32.67     19.51 o 
  -4  -6  12      695.78      685.64     53.36 o 
  -3  -6  12       30.96       11.84     18.13 o 
  -2  -6  12     1928.05     2040.83     54.31 o 
  -1  -6  12       17.38        5.51      9.84 o 
   0  -6  12     1117.62     1152.71     32.76 o 
   1  -6  12       21.89       24.16     19.98 o 
   2  -6  12      961.64      996.20     47.46 o 
   3  -6  12     1439.53     1366.88     55.42 o 
   4  -6  12      239.06      268.75     28.62 o 
   5  -6  12      268.04      289.47     31.59 o 
   6  -6  12       91.66       59.14     22.95 o 
   7  -6  12     1341.87     1346.09     62.17 o 
   8  -6  12       67.36       35.04     22.95 o 
   9  -6  12      818.47      804.41     52.05 o 
  10  -6  12       62.33       86.75     29.70 o 
 -10  -5  12       67.96       55.76     29.03 o 
  -9  -5  12       56.25       39.22     24.78 o 
  -8  -5  12      109.87      104.77     24.78 o 
  -7  -5  12      114.17      118.88     25.11 o 
  -6  -5  12        1.83        3.44     17.21 o 
  -5  -5  12      184.64      228.11     29.16 o 
  -4  -5  12      378.73      419.68     22.15 o 
  -3  -5  12      205.79      207.68     18.21 o 
  -2  -5  12     3485.56     3418.17     63.54 o 
  -1  -5  12     1333.90     1308.59     35.11 o 
   0  -5  12     5564.65     5572.71     88.38 o 
   1  -5  12      236.04      225.48     23.39 o 
   2  -5  12        4.39       -1.22     14.51 o 
   3  -5  12       54.12       53.47     19.98 o 
   4  -5  12        8.50       12.22     15.39 o 
   5  -5  12      697.44      719.15     42.26 o 
   6  -5  12        0.21        6.89     17.69 o 
   7  -5  12      651.01      647.26     44.62 o 
   8  -5  12      100.59       85.67     26.46 o 
   9  -5  12      544.63      560.98     45.84 o 
  10  -5  12        3.55      -23.29     22.95 o 
 -11  -4  12        3.61      -33.35     23.09 o 
 -10  -4  12       13.93       22.48     22.14 o 
  -9  -4  12      184.72      188.55     33.96 o 
  -8  -4  12       49.04       30.04     21.80 o 
  -7  -4  12       17.79       26.73     20.59 o 
  -6  -4  12      251.33      272.26     28.62 o 
  -5  -4  12       96.43      123.94     22.68 o 
  -4  -4  12       75.11       54.62     12.61 o 
  -3  -4  12      548.45      549.52     24.22 o 
  -2  -4  12      144.48      162.86     15.96 o 
  -1  -4  12      160.86      171.87     16.17 o 
   0  -4  12      229.15      227.69     16.79 o 
   1  -4  12       13.62       17.27      9.86 o 
   2  -4  12       51.87       13.97     17.15 o 
   3  -4  12      320.88      340.71     29.50 o 
   4  -4  12      214.57      205.56     27.07 o 
   5  -4  12     2845.46     2707.84     85.46 o 
   6  -4  12        2.22      -17.89     17.21 o 
   7  -4  12      343.10      324.51     37.13 o 
   8  -4  12       12.74      -12.22     19.10 o 
   9  -4  12      116.46      107.20     29.23 o 
  10  -4  12       40.52       41.65     27.48 o 
 -11  -3  12      205.21      200.43     32.40 o 
 -10  -3  12        4.58       41.11     23.69 o 
  -9  -3  12      139.92      151.35     29.57 o 
  -8  -3  12      115.12      109.36     23.69 o 
  -7  -3  12       39.01       36.32     19.37 o 
  -6  -3  12      300.36      306.62     30.85 o 
  -5  -3  12        1.80        2.50     15.46 o 
  -4  -3  12     1583.41     1573.50     40.50 o 
  -3  -3  12      114.08      125.83     21.26 o 
  -2  -3  12      598.22      647.03     24.68 o 
  -1  -3  12        4.23       -4.43      8.82 o 
   0  -3  12      627.88      622.19     23.37 o 
   1  -3  12     1029.48      948.81     42.53 o 
   2  -3  12      995.40     1052.04     29.56 o 
   3  -3  12      577.26      623.05     23.76 o 
   4  -3  12      562.93      558.10     23.71 o 
   5  -3  12      957.27     1070.92     33.87 o 
   6  -3  12      264.03      297.10     31.59 o 
   7  -3  12      929.90      922.62     51.17 o 
   8  -3  12        1.56      -21.87     18.63 o 
   9  -3  12       30.88       -1.15     20.99 o 
  10  -3  12        0.33      -15.19     23.36 o 
 -11  -2  12       86.28       68.05     26.26 o 
 -10  -2  12        0.06      -22.34     19.64 o 
  -9  -2  12      468.97      431.98     37.13 o 
  -8  -2  12      161.61      160.19     27.95 o 
  -7  -2  12      344.91      391.95     33.62 o 
  -6  -2  12       97.14      109.83     22.75 o 
  -5  -2  12       92.23       91.74     21.33 o 
  -4  -2  12       21.92       -4.84     11.17 o 
  -3  -2  12       31.60       39.62     12.24 o 
  -2  -2  12      151.98      166.45     11.80 o 
  -1  -2  12       92.58      127.20     15.95 o 
   0  -2  12       11.14       -5.17      6.84 o 
   1  -2  12      563.80      566.94     22.00 o 
   2  -2  12      432.16      423.64     19.86 o 
   3  -2  12      372.41      343.67     19.12 o 
   4  -2  12      374.22      377.11     20.61 o 
   5  -2  12       58.07       67.34     14.20 o 
   6  -2  12      143.60      103.57     16.71 o 
   7  -2  12        8.38        5.27     19.24 o 
   8  -2  12      169.08      141.29     30.11 o 
   9  -2  12        2.00       -7.90     21.67 o 
  10  -2  12       51.20       60.15     28.83 o 
 -11  -1  12        0.55       11.88     20.59 o 
 -10  -1  12       17.43       42.60     20.66 o 
  -9  -1  12      170.78      126.31     28.15 o 
  -8  -1  12      486.42      460.60     36.79 o 
  -7  -1  12       63.00       38.01     19.78 o 
  -6  -1  12       82.61      107.13     23.90 o 
  -5  -1  12        1.88        9.25     15.12 o 
  -4  -1  12        5.73        5.54     10.06 o 
  -3  -1  12      223.60      220.52     14.30 o 
  -2  -1  12      411.03      398.58     15.88 o 
  -1  -1  12      706.02      702.25     19.41 o 
   0  -1  12       81.68       86.30      9.38 o 
   1  -1  12      682.80      658.06     23.55 o 
   2  -1  12       43.33       52.12     22.68 o 
   3  -1  12     2028.84     1981.84     44.20 o 
   4  -1  12        1.09       15.07     10.86 o 
   5  -1  12      574.29      572.02     26.02 o 
   6  -1  12      174.02      157.64     18.39 o 
   7  -1  12       13.33       12.22     13.67 o 
   8  -1  12      471.02      475.92     40.03 o 
   9  -1  12        7.66       -3.98     20.52 o 
  10  -1  12      358.87      434.00     45.63 o 
 -11   0  12       58.23       76.08     27.21 o 
 -10   0  12      136.86      165.59     30.45 o 
  -9   0  12        3.31      -13.50     19.17 o 
  -8   0  12      737.38      749.80     44.55 o 
  -7   0  12       81.14       53.20     20.86 o 
  -6   0  12      581.75      559.97     36.05 o 
  -5   0  12      290.19      267.73     27.07 o 
  -4   0  12      224.30      262.77     17.16 o 
  -3   0  12       15.27       -1.66      7.69 o 
  -2   0  12      266.45      251.50     14.01 o 
  -1   0  12       44.64       40.92      8.75 o 
   0   0  12     1283.05     1185.72     31.43 o 
   1   0  12      781.55      794.62     26.17 o 
   2   0  12       10.81       -5.20      9.52 o 
   3   0  12       88.58       63.73     12.38 o 
   4   0  12        0.41       -3.70     12.52 o 
   5   0  12      985.44     1064.94     34.11 o 
   6   0  12      229.79      261.20     22.84 o 
   7   0  12      370.49      368.05     36.35 o 
   8   0  12       79.04      126.77     19.91 o 
   9   0  12       20.39        6.41     27.54 o 
  10   0  12      196.17      243.30     38.21 o 
 -11   1  12      104.82      103.83     28.89 o 
 -10   1  12        7.01       13.03     21.13 o 
  -9   1  12      107.15      152.09     27.81 o 
  -8   1  12      157.04      120.03     25.72 o 
  -7   1  12       72.31       78.71     21.67 o 
  -6   1  12       32.27       27.48     18.36 o 
  -5   1  12       50.93       88.57     20.18 o 
  -4   1  12        4.66       23.71     11.79 o 
  -3   1  12       13.96       14.16      8.42 o 
  -2   1  12     1257.43     1278.94     27.25 o 
  -1   1  12       14.78        2.56      7.85 o 
   0   1  12      797.05      769.49     31.49 o 
   1   1  12        8.70       27.49     10.00 o 
   2   1  12      203.93      200.91     34.90 o 
   3   1  12     1116.09     1103.39     41.65 o 
   4   1  12      181.74      228.79     19.28 o 
   5   1  12      675.88      722.00     28.44 o 
   6   1  12      350.50      366.50     24.60 o 
   7   1  12      232.83      291.49     36.01 o 
   8   1  12       47.93       40.44     16.04 o 
   9   1  12       82.11       57.02     20.45 o 
 -11   2  12       42.04       55.63     25.72 o 
 -10   2  12       40.90       37.13     21.47 o 
  -9   2  12       74.50       44.55     22.61 o 
  -8   2  12       53.35       34.90     22.48 o 
  -7   2  12      284.94      323.43     35.10 o 
  -6   2  12        2.10       -1.35     17.01 o 
  -5   2  12        5.78        4.86     15.93 o 
  -4   2  12        5.10      -15.24     10.16 o 
  -3   2  12      362.53      399.27     21.00 o 
  -2   2  12      279.49      282.68     14.75 o 
  -1   2  12      640.67      634.74     19.37 o 
   0   2  12      301.64      325.74     18.15 o 
   1   2  12      184.76      225.84     18.50 o 
   2   2  12       27.13        5.71      9.91 o 
   3   2  12        7.56        0.88     10.15 o 
   4   2  12        4.31        6.41     10.70 o 
   5   2  12       49.90       14.38     12.69 o 
   6   2  12      365.52      344.88     23.25 o 
   7   2  12        9.59       -3.06     14.52 o 
   8   2  12      208.61      286.21     27.10 o 
   9   2  12       12.01        2.82     18.30 o 
 -10   3  12       24.02       33.35     24.17 o 
  -9   3  12        0.04       29.16     20.66 o 
  -8   3  12       92.17      105.31     24.30 o 
  -7   3  12       55.03       65.21     21.13 o 
  -6   3  12      603.76      603.31     38.28 o 
  -5   3  12       63.44       60.96     18.09 o 
  -4   3  12      201.88      158.51     16.95 o 
  -3   3  12        3.34       10.61     17.59 o 
  -2   3  12      336.20      368.36     20.41 o 
  -1   3  12      447.60      439.07     25.00 o 
   0   3  12       95.21      108.93     28.45 o 
   1   3  12      400.70      419.67     20.48 o 
   2   3  12        3.95       12.51     10.70 o 
   3   3  12      246.05      225.44     18.34 o 
   4   3  12       49.28       43.91     13.37 o 
   5   3  12      614.88      573.56     27.38 o 
   6   3  12        0.83      -12.51     16.61 o 
   7   3  12        0.07      -10.59     14.96 o 
   8   3  12       83.82       91.05     30.58 o 
 -10   4  12       17.64       11.68     21.74 o 
  -9   4  12        6.54       18.83     21.94 o 
  -8   4  12      143.10       76.15     23.76 o 
  -7   4  12      331.14      337.33     34.83 o 
  -5   4  12      364.55      372.17     33.55 o 
  -4   4  12      457.36      418.65     24.05 o 
  -3   4  12       96.26      103.13     18.29 o 
  -2   4  12        3.11        2.82     11.51 o 
  -1   4  12      197.81      244.11     27.21 o 
   0   4  12       92.46       69.87     20.52 o 
   1   4  12        0.15      -21.67     14.45 o 
   2   4  12      227.60      197.19     25.92 o 
   3   4  12      185.77      171.33     25.25 o 
   4   4  12      125.42      155.00     26.73 o 
   5   4  12       88.97      119.89     25.92 o 
   6   4  12      350.13      337.27     36.72 o 
   7   4  12        2.95       17.35     24.51 o 
   8   4  12       19.31        8.98     23.42 o 
  -9   5  12        2.53      -15.32     21.20 o 
  -8   5  12       26.51       13.30     22.34 o 
  -7   5  12        2.08      -13.10     18.50 o 
  -6   5  12       72.06       23.90     19.78 o 
  -5   5  12      222.06      216.90     28.96 o 
  -4   5  12      385.06      380.53     33.21 o 
  -3   5  12       90.95      109.02     16.79 o 
  -2   5  12      542.44      537.75     24.38 o 
  -1   5  12      340.79      323.56     29.84 o 
   0   5  12       34.88       10.19     19.31 o 
   1   5  12      819.78      816.09     44.82 o 
   2   5  12       36.27       60.76     19.98 o 
   3   5  12       30.27       18.70     18.09 o 
   4   5  12       70.47       76.22     21.60 o 
   5   5  12       75.10       52.59     24.30 o 
   6   5  12      469.90      517.71     40.44 o 
   7   5  12       27.75       21.47     23.09 o 
  -9   6  12       74.65       65.89     25.59 o 
  -8   6  12      170.91      218.93     33.48 o 
  -7   6  12        0.37       -9.45     19.58 o 
  -6   6  12      465.38      524.46     41.04 o 
  -5   6  12        3.08        1.62     18.09 o 
  -4   6  12      112.28      124.69     33.11 o 
  -3   6  12      174.31      191.78     20.47 o 
  -2   6  12      162.11      209.70     19.88 o 
  -1   6  12     1327.97     1403.27     59.47 o 
   0   6  12      272.03      250.92     31.80 o 
   1   6  12      733.65      761.61     43.61 o 
   2   6  12      260.03      287.38     32.94 o 
   3   6  12      387.28      428.80     36.99 o 
   4   6  12      163.29      105.24     26.40 o 
   5   6  12        6.49       -5.74     21.26 o 
   6   6  12       84.43      129.01     28.42 o 
  -8   7  12       11.13       -7.43     25.59 o 
  -7   7  12        0.34       13.30     23.22 o 
  -6   7  12       41.48       43.54     22.07 o 
  -5   7  12        5.22        8.17     19.44 o 
  -4   7  12      181.94      180.08     33.75 o 
  -3   7  12       40.60       22.17     15.29 o 
  -2   7  12        0.39      -19.24     20.25 o 
  -1   7  12        6.35      -22.21     20.39 o 
   0   7  12       99.04      106.80     24.78 o 
   1   7  12       15.64       -2.36     19.10 o 
   2   7  12       79.40       25.18     20.99 o 
   3   7  12       15.50       15.86     20.52 o 
   4   7  12       27.10       32.74     23.96 o 
   5   7  12      102.23       58.39     24.71 o 
  -6   8  12       97.15       84.18     27.88 o 
  -5   8  12       22.93       19.64     24.84 o 
  -4   8  12       56.89       70.04     18.33 o 
  -3   8  12      152.50      126.23     19.53 o 
  -2   8  12       95.83      118.74     28.42 o 
  -1   8  12      231.90      177.48     33.01 o 
   0   8  12       39.96      -15.26     22.61 o 
   1   8  12      134.45      211.70     32.20 o 
   2   8  12      216.77      248.63     34.16 o 
   3   8  12        5.88        0.34     23.69 o 
   4   8  12      163.51      160.46     28.69 o 
  -5   9  12        3.11      -14.38     23.56 o 
  -4   9  12        5.07        4.62     17.22 o 
  -3   9  12       90.73       89.24     29.16 o 
  -2   9  12       45.09        7.90     25.65 o 
  -1   9  12       28.29        7.90     25.32 o 
   0   9  12       22.65       -3.92     21.20 o 
   1   9  12        9.07        6.95     22.07 o 
   2   9  12       13.53        2.84     23.90 o 
  -3 -13  13        0.90       -2.50     21.33 o 
  -2 -13  13        0.61      -14.29     15.39 o 
  -1 -13  13        4.97       -1.75     14.46 o 
   0 -13  13        1.73      -12.01     16.81 o 
   1 -13  13       35.46        5.11     15.38 o 
   2 -13  13       18.34       16.73     15.60 o 
   3 -13  13        8.95       12.89     23.29 o 
  -5 -12  13       22.98       33.21     23.69 o 
  -4 -12  13      178.92      192.87     33.55 o 
  -3 -12  13        1.75       -7.80     11.36 o 
  -2 -12  13      415.96      426.20     25.63 o 
  -1 -12  13       84.20      102.74     29.91 o 
   0 -12  13        2.26        0.57     13.17 o 
   1 -12  13      136.94      109.76     17.68 o 
   2 -12  13       11.65       12.47     15.41 o 
   3 -12  13      786.09      941.79     52.45 o 
   4 -12  13       58.65       27.41     22.21 o 
   5 -12  13      173.35      130.76     27.54 o 
  -6 -11  13      163.66      182.61     33.08 o 
  -5 -11  13       59.13      124.35     27.54 o 
  -4 -11  13      159.66      175.52     28.42 o 
  -3 -11  13        1.69        8.81     14.39 o 
  -2 -11  13      316.77      338.38     24.57 o 
  -1 -11  13      307.48      330.22     24.20 o 
   0 -11  13      247.21      235.42     22.38 o 
   1 -11  13       84.13       92.10     16.53 o 
   2 -11  13       88.70       80.09     15.90 o 
   3 -11  13       10.03        9.65     20.66 o 
   4 -11  13       15.53       12.76     20.93 o 
   5 -11  13      305.57      373.45     40.44 o 
   6 -11  13      173.81      154.32     34.16 o 
  -7 -10  13       15.00       -6.55     21.87 o 
  -6 -10  13       48.00       22.14     22.28 o 
  -5 -10  13        3.57       26.87     21.53 o 
  -4 -10  13       60.76       28.15     20.93 o 
  -3 -10  13      100.02      120.88     17.76 o 
  -2 -10  13      166.58      180.30     19.32 o 
  -1 -10  13       70.49       77.43     15.72 o 
   0 -10  13      106.13      106.49     23.12 o 
   1 -10  13       24.90       22.33     17.55 o 
   2 -10  13      257.66      326.07     54.78 o 
   3 -10  13        0.10      -26.73     17.82 o 
   4 -10  13       36.36       31.05     20.79 o 
   5 -10  13        0.41        6.82     20.25 o 
   6 -10  13      133.53       86.75     26.46 o 
   7 -10  13       24.30       25.79     23.90 o 
  -8  -9  13       49.16       45.63     24.91 o 
  -7  -9  13        3.83        8.44     18.50 o 
  -6  -9  13      140.66       99.51     24.37 o 
  -5  -9  13      136.31      184.90     29.84 o 
  -4  -9  13      137.04      147.21     18.82 o 
  -3  -9  13      204.36      197.19     20.66 o 
  -2  -9  13       30.55       19.47     12.29 o 
  -1  -9  13      259.66      266.54     20.35 o 
   0  -9  13       41.73       27.87     17.35 o 
   1  -9  13     1310.97     1318.08     38.71 o 
   2  -9  13      335.62      276.44     30.99 o 
   3  -9  13      303.08      289.27     32.67 o 
   4  -9  13       40.72       32.20     21.20 o 
   5  -9  13       11.11       15.93     20.66 o 
   6  -9  13      510.81      548.43     43.14 o 
   7  -9  13       16.83        5.27     22.61 o 
   8  -9  13      203.35      205.15     35.71 o 
  -9  -8  13       15.46      -33.72     22.48 o 
  -8  -8  13       26.63       43.20     22.95 o 
  -7  -8  13      109.51      107.34     26.60 o 
  -6  -8  13      380.32      398.90     35.64 o 
  -5  -8  13       11.53       -4.25     17.69 o 
  -4  -8  13      221.01      221.18     37.87 o 
  -3  -8  13        0.05        6.08     11.62 o 
  -2  -8  13     1186.36     1161.13     36.46 o 
  -1  -8  13        1.54        1.73     11.06 o 
   0  -8  13      136.88      135.58     20.83 o 
   1  -8  13      138.86      170.01     17.22 o 
   2  -8  13      400.25      506.64     35.91 o 
   3  -8  13      817.17      794.69     45.16 o 
   4  -8  13       90.84       64.40     24.10 o 
   5  -8  13      777.54      792.80     47.05 o 
   6  -8  13        5.58       11.14     19.24 o 
   7  -8  13       51.58       17.55     21.53 o 
   8  -8  13        1.84        1.76     23.63 o 
  -9  -7  13       22.71       20.59     22.07 o 
  -8  -7  13       85.49       91.07     26.46 o 
  -7  -7  13       50.51        8.64     21.20 o 
  -6  -7  13       10.16       34.09     18.97 o 
  -5  -7  13      245.14      171.94     26.73 o 
  -4  -7  13      762.14      740.86     30.45 o 
  -3  -7  13     1006.38      966.09     40.34 o 
  -2  -7  13        0.23        8.32     11.64 o 
  -1  -7  13      819.05      830.63     29.02 o 
   0  -7  13       13.20       -3.97     10.67 o 
   1  -7  13        7.56       11.36     10.62 o 
   2  -7  13      821.43      863.01     44.35 o 
   3  -7  13        0.52       10.13     17.21 o 
   4  -7  13      361.30      380.33     33.55 o 
   5  -7  13       33.36       17.28     20.39 o 
   6  -7  13       51.16       75.20     26.53 o 
   7  -7  13      295.38      255.72     36.39 o 
   8  -7  13      116.35      160.19     32.13 o 
   9  -7  13        0.19       10.26     25.72 o 
 -10  -6  13       92.06      112.13     32.34 o 
  -9  -6  13        3.12      -15.46     24.84 o 
  -8  -6  13       48.33        7.49     20.52 o 
  -7  -6  13        0.71      -11.81     16.34 o 
  -6  -6  13      131.07      125.97     27.27 o 
  -5  -6  13      296.52      259.63     30.51 o 
  -4  -6  13       11.35       -0.01     11.47 o 
  -3  -6  13      251.79      193.58     18.03 o 
  -2  -6  13      194.35      209.67     18.74 o 
  -1  -6  13      722.22      771.30     28.02 o 
   0  -6  13     1139.36     1128.89     33.25 o 
   1  -6  13     1500.07     1502.37     57.52 o 
   2  -6  13      542.78      548.49     36.39 o 
   3  -6  13      411.83      435.42     34.29 o 
   4  -6  13       10.07        5.33     16.61 o 
   5  -6  13      309.66      313.10     31.93 o 
   6  -6  13      140.38      149.87     30.11 o 
   7  -6  13      245.63      240.26     34.23 o 
   8  -6  13      140.35      196.58     35.37 o 
   9  -6  13       49.59       64.74     28.56 o 
 -10  -5  13       90.16      118.95     30.04 o 
  -9  -5  13       20.62       22.01     21.60 o 
  -8  -5  13      445.18      488.95     40.03 o 
  -7  -5  13      222.70      184.56     29.77 o 
  -6  -5  13      599.12      618.70     39.83 o 
  -5  -5  13      854.91      879.95     45.70 o 
  -4  -5  13      451.44      374.52     22.42 o 
  -3  -5  13      225.88      193.02     18.14 o 
  -2  -5  13      832.96      863.89     29.21 o 
  -1  -5  13     1777.61     1816.42     43.32 o 
   0  -5  13        1.50       -7.16     10.14 o 
   1  -5  13      355.56      410.04     31.59 o 
   2  -5  13      204.69      221.36     28.29 o 
   3  -5  13     1676.72     1726.63     64.27 o 
   4  -5  13       24.30       26.33     17.69 o 
   5  -5  13        0.91      -14.99     17.69 o 
   6  -5  13       98.72       71.69     24.30 o 
   7  -5  13       81.24       73.38     24.30 o 
   8  -5  13        2.50        3.38     19.58 o 
   9  -5  13       93.72       95.52     28.62 o 
 -10  -4  13       23.07       38.95     25.11 o 
  -9  -4  13        1.70       14.18     23.29 o 
  -8  -4  13       46.23       40.30     23.83 o 
  -7  -4  13      246.38      254.16     32.07 o 
  -6  -4  13      119.48      117.46     25.25 o 
  -5  -4  13      336.51      344.83     31.05 o 
  -4  -4  13       63.39       30.92     12.16 o 
  -3  -4  13      223.65      225.25     19.57 o 
  -2  -4  13      211.52      230.95     19.13 o 
  -1  -4  13       47.42       36.31     11.97 o 
   0  -4  13       23.61       16.40     16.81 o 
   1  -4  13       25.68       13.70     16.67 o 
   2  -4  13      659.15      640.24     38.21 o 
   3  -4  13      127.20      105.38     22.95 o 
   4  -4  13     1438.86     1394.90     58.80 o 
   5  -4  13      195.96      159.38     27.21 o 
   6  -4  13      250.01      189.63     31.39 o 
   7  -4  13      255.81      242.15     34.70 o 
   8  -4  13       93.23      105.72     28.22 o 
   9  -4  13       71.04       56.23     26.80 o 
 -10  -3  13      241.85      229.93     35.37 o 
  -9  -3  13       13.42      -15.39     19.91 o 
  -8  -3  13      639.27      674.33     45.43 o 
  -7  -3  13       14.87       43.68     19.98 o 
  -6  -3  13      469.10      402.48     34.56 o 
  -5  -3  13        1.00      -21.87     14.58 o 
  -4  -3  13      100.75      111.88     15.61 o 
  -3  -3  13      589.38      632.85     25.72 o 
  -2  -3  13       17.35        5.26     11.03 o 
  -1  -3  13     2535.60     2476.14     51.34 o 
   0  -3  13        5.85        0.88     15.93 o 
   1  -3  13       75.05       94.44     20.12 o 
   2  -3  13      975.49      961.10     45.70 o 
   3  -3  13        4.44      -11.61     15.32 o 
   4  -3  13      547.91      548.04     24.30 o 
   5  -3  13      177.36      168.54     17.70 o 
   6  -3  13      893.81      921.06     33.88 o 
   7  -3  13       19.89       27.41     21.80 o 
   8  -3  13      176.57      128.74     28.83 o 
   9  -3  13       11.50        1.62     23.02 o 
 -10  -2  13      152.75      110.44     28.89 o 
  -9  -2  13        3.03       23.42     19.98 o 
  -8  -2  13      470.43      447.30     37.94 o 
  -7  -2  13      238.46      277.59     32.74 o 
  -6  -2  13        1.15       -7.56     17.21 o 
  -5  -2  13       47.66       15.46     16.81 o 
  -4  -2  13       50.77       35.45     11.87 o 
  -3  -2  13      374.61      384.35     21.28 o 
  -2  -2  13      704.42      715.96     47.86 o 
  -1  -2  13      288.93      256.69     18.12 o 
   0  -2  13      241.78      297.84     26.53 o 
   1  -2  13        3.62       15.61     10.25 o 
   2  -2  13        0.59       -0.84      9.83 o 
   3  -2  13      248.78      237.98     18.57 o 
   4  -2  13        0.60       -1.86     11.40 o 
   5  -2  13       98.39       97.74     15.71 o 
   6  -2  13        2.30       -4.46     18.60 o 
   7  -2  13       53.56       42.19     25.18 o 
   8  -2  13      251.68      283.39     39.69 o 
   9  -2  13       41.12       82.49     27.48 o 
 -10  -1  13       81.61       74.06     25.99 o 
  -9  -1  13       59.56       89.11     26.06 o 
  -8  -1  13       22.73       14.51     20.72 o 
  -7  -1  13      178.58      223.65     30.18 o 
  -6  -1  13        2.01       14.78     18.43 o 
  -5  -1  13      195.78      258.35     30.92 o 
  -4  -1  13       15.16       -0.26     10.82 o 
  -3  -1  13      304.29      317.99     16.30 o 
  -2  -1  13        1.34       -0.26      8.65 o 
  -1  -1  13      122.14      101.08     17.76 o 
   0  -1  13       23.06       15.87      9.82 o 
   1  -1  13      554.70      560.59     23.03 o 
   2  -1  13        3.81      -14.42      9.62 o 
   3  -1  13        4.33      -14.21     11.91 o 
   4  -1  13       16.81        4.63     10.95 o 
   5  -1  13       36.26        3.61     14.24 o 
   6  -1  13      334.09      383.69     24.58 o 
   7  -1  13        5.64       11.84     14.49 o 
   8  -1  13       85.31      133.50     40.23 o 
   9  -1  13        2.11       -4.92     15.61 o 
 -10   0  13      119.01      132.11     29.23 o 
  -9   0  13        7.41       21.20     21.47 o 
  -8   0  13      348.79      366.23     34.02 o 
  -7   0  13      758.01      772.82     44.96 o 
  -6   0  13       25.23       10.13     15.86 o 
  -5   0  13      437.28      444.06     33.42 o 
  -4   0  13      134.11      145.76     15.32 o 
  -3   0  13      240.63      213.69     14.06 o 
  -2   0  13      264.01      246.45     14.38 o 
  -1   0  13      129.32      135.98     12.09 o 
   0   0  13      393.47      387.25     19.75 o 
   1   0  13       29.36       26.53     11.53 o 
   2   0  13      488.33      495.79     22.90 o 
   3   0  13       20.44       23.60     11.50 o 
   4   0  13     1183.58     1200.37     35.62 o 
   5   0  13       28.78       38.13     14.31 o 
   6   0  13      386.25      378.24     23.63 o 
   7   0  13       37.79       14.22     15.44 o 
   8   0  13      138.29      195.39     22.95 o 
   9   0  13        0.95      -16.82     17.39 o 
 -10   1  13      151.63      167.08     33.69 o 
  -9   1  13        6.46       16.61     21.94 o 
  -8   1  13       62.59       54.34     22.34 o 
  -7   1  13        2.28       -9.38     17.15 o 
  -6   1  13        1.10       -2.23     17.96 o 
  -5   1  13      360.01      390.53     33.55 o 
  -4   1  13        6.57      -10.27      9.56 o 
  -3   1  13       20.24        8.62      9.10 o 
  -2   1  13      191.60      230.60     14.70 o 
  -1   1  13       26.55       42.92     15.09 o 
   0   1  13       15.78        7.31     10.10 o 
   1   1  13      112.94      128.57     15.49 o 
   2   1  13       79.54       86.29     25.96 o 
   3   1  13      284.53      226.29     18.09 o 
   4   1  13       30.65       -1.02     11.19 o 
   5   1  13       15.01        6.52     12.29 o 
   6   1  13        3.62       23.72     19.21 o 
   7   1  13      161.15      125.17     20.09 o 
   8   1  13       54.16       16.74     29.97 o 
 -10   2  13        6.62      -24.44     21.94 o 
  -9   2  13      225.37      293.32     36.32 o 
  -8   2  13       21.83       16.54     22.61 o 
  -7   2  13      525.36      561.93     38.48 o 
  -6   2  13        0.39      -16.94     19.58 o 
  -5   2  13      159.02      160.80     26.67 o 
  -4   2  13      194.99      174.69     18.66 o 
  -3   2  13       77.20       81.81     10.98 o 
  -2   2  13      922.92      985.53     37.28 o 
  -1   2  13       71.85       45.09     20.49 o 
   0   2  13     2321.26     2429.50     50.42 o 
   1   2  13        2.79        0.05      9.99 o 
   2   2  13     1280.62     1322.96     36.66 o 
   3   2  13       42.25       45.48     13.41 o 
   4   2  13     1129.63     1155.53     35.81 o 
   5   2  13      218.36      218.73     21.47 o 
   6   2  13      226.36      278.03     24.46 o 
   7   2  13      421.29      448.29     27.89 o 
   8   2  13       19.10        6.91     17.98 o 
  -9   3  13      223.30      233.17     33.28 o 
  -8   3  13        0.59        4.79     20.05 o 
  -7   3  13      522.97      481.80     36.99 o 
  -6   3  13      123.52      137.11     25.99 o 
  -5   3  13      400.41      370.61     32.88 o 
  -4   3  13      140.97      153.22     19.95 o 
  -3   3  13      772.22      786.33     46.41 o 
  -2   3  13      412.87      395.50     22.43 o 
  -1   3  13      270.57      227.77     26.33 o 
   0   3  13        7.61      -17.42     16.74 o 
   1   3  13       28.66       25.11     17.15 o 
   2   3  13      113.86      125.70     24.10 o 
   3   3  13      198.55      149.90     17.91 o 
   4   3  13      472.89      483.16     33.52 o 
   5   3  13       14.96       -9.27     15.76 o 
   6   3  13       66.19       47.69     25.05 o 
   7   3  13       31.66       14.22     16.42 o 
  -9   4  13       81.96       40.17     24.44 o 
  -8   4  13        1.88      -19.04     19.91 o 
  -7   4  13        0.09      -27.04     18.02 o 
  -6   4  13        0.86      -16.34     18.63 o 
  -5   4  13       61.40       44.62     19.98 o 
  -4   4  13      158.74      166.51     19.46 o 
  -3   4  13        4.79        2.70     12.77 o 
  -2   4  13      320.73      344.15     32.20 o 
  -1   4  13      332.07      329.43     31.73 o 
   0   4  13      321.45      290.48     28.89 o 
   1   4  13      125.27      145.41     24.24 o 
   2   4  13      275.10      289.47     30.92 o 
   3   4  13      127.65      118.81     24.51 o 
   4   4  13       37.55       16.74     18.09 o 
   5   4  13      351.03      287.38     34.70 o 
   6   4  13      217.59      237.62     31.66 o 
   7   4  13      247.90      202.72     34.43 o 
  -8   5  13       29.69       81.89     26.26 o 
  -7   5  13      137.56      101.46     25.38 o 
  -6   5  13       33.98       77.23     24.03 o 
  -5   5  13        8.59       -2.77     19.51 o 
  -4   5  13       90.79       74.13     17.25 o 
  -3   5  13       70.24       46.52     21.23 o 
  -2   5  13      473.02      460.80     37.74 o 
  -1   5  13      103.78       48.88     20.72 o 
   0   5  13      585.98      593.79     38.41 o 
   1   5  13       44.95       22.75     18.83 o 
   2   5  13       89.91       76.01     22.68 o 
   3   5  13       46.61       40.64     22.48 o 
   4   5  13        0.26      -29.57     19.71 o 
   5   5  13       29.95       13.16     20.66 o 
   6   5  13       16.25       13.97     23.63 o 
  -7   6  13       39.29       68.92     24.64 o 
  -6   6  13       51.40       35.91     24.44 o 
  -5   6  13       94.56       85.60     24.24 o 
  -4   6  13       13.18       14.24     17.45 o 
  -3   6  13      135.70      132.79     26.46 o 
  -2   6  13        0.55      -19.78     19.44 o 
  -1   6  13        6.73      -20.79     19.31 o 
   0   6  13       14.98       11.75     20.25 o 
   1   6  13        0.48      -28.25     18.83 o 
   2   6  13      120.92      112.06     25.92 o 
   3   6  13        5.01      -13.43     21.33 o 
   4   6  13       30.63       15.39     20.25 o 
   5   6  13        1.66      -30.48     20.32 o 
  -6   7  13       11.98       26.40     23.49 o 
  -5   7  13       71.44       30.58     23.76 o 
  -4   7  13       87.71      122.93     20.91 o 
  -3   7  13       26.46       -6.28     20.79 o 
  -2   7  13       28.03       56.57     26.13 o 
  -1   7  13       65.63       37.40     23.29 o 
   0   7  13       29.07       26.73     22.14 o 
   1   7  13      140.55      203.33     29.84 o 
   2   7  13        0.57      -19.85     22.01 o 
   3   7  13      115.37      155.13     29.97 o 
   4   7  13        8.26        2.09     22.28 o 
  -5   8  13       17.90       -0.27     23.22 o 
  -4   8  13        8.98        4.29     18.77 o 
  -3   8  13        1.95      -19.10     21.53 o 
  -2   8  13      140.25      149.73     30.45 o 
  -1   8  13       14.07      -19.04     19.78 o 
   0   8  13       55.02       19.04     21.06 o 
   1   8  13       62.37       71.62     27.27 o 
   2   8  13      159.17      188.61     33.69 o 
   0 -13  14        5.42      -14.27     26.50 o 
  -4 -12  14       35.73       56.71     24.17 o 
  -3 -12  14       86.21       63.07     22.92 o 
  -2 -12  14        0.11        5.15     13.39 o 
  -1 -12  14       46.47       44.19     16.03 o 
   0 -12  14        0.25        6.67     14.50 o 
   1 -12  14      378.81      366.55     24.19 o 
   2 -12  14       17.31       33.89     22.21 o 
   3 -12  14       22.55       30.65     23.76 o 
   4 -12  14        1.02       30.99     23.15 o 
  -5 -11  14        8.60        3.71     20.66 o 
  -4 -11  14        2.03      -31.90     21.26 o 
  -3 -11  14      268.10      295.89     31.76 o 
  -2 -11  14       84.39       65.59     16.39 o 
  -1 -11  14      213.84      234.76     18.16 o 
   0 -11  14       15.06      -14.16     18.13 o 
   1 -11  14       67.36       82.50     17.75 o 
   2 -11  14       23.82        5.33     21.74 o 
   3 -11  14       53.50        9.11     21.13 o 
   4 -11  14      331.39      404.64     43.20 o 
   5 -11  14       60.98       46.04     26.40 o 
  -6 -10  14        3.07        1.62     21.87 o 
  -5 -10  14        7.68        6.95     20.66 o 
  -4 -10  14        6.98       -6.13     17.25 o 
  -3 -10  14       83.78       84.29     16.39 o 
  -2 -10  14       57.61       42.92     14.67 o 
  -1 -10  14        9.68        5.69     23.32 o 
   0 -10  14       18.43       16.93     10.91 o 
   1 -10  14       13.72        8.16     13.88 o 
   2 -10  14      355.53      364.34     33.75 o 
   3 -10  14       94.89       79.79     23.90 o 
   4 -10  14       49.55       39.76     20.79 o 
   5 -10  14       86.01       57.72     23.69 o 
   6 -10  14       39.39       58.73     24.71 o 
  -7  -9  14      146.93      145.61     29.30 o 
  -6  -9  14       83.86       14.04     20.18 o 
  -5  -9  14      420.71      435.49     36.59 o 
  -4  -9  14        0.01      -13.14     13.12 o 
  -3  -9  14      553.31      508.26     26.68 o 
  -2  -9  14      133.22      144.04     23.63 o 
  -1  -9  14      856.91      892.13     32.89 o 
   0  -9  14     1688.72     1695.14     69.53 o 
   1  -9  14        1.32      -17.89     19.24 o 
   2  -9  14     1153.04     1152.14     54.88 o 
   3  -9  14      113.97       84.72     23.63 o 
   4  -9  14      885.15      988.57     54.28 o 
   5  -9  14      246.34      282.11     37.67 o 
   6  -9  14      515.73      501.71     42.73 o 
   7  -9  14      216.30      265.84     37.40 o 
  -8  -8  14       31.35       24.57     24.64 o 
  -7  -8  14       80.72       56.84     26.40 o 
  -6  -8  14       88.96       72.64     25.72 o 
  -5  -8  14      259.74      214.27     28.76 o 
  -4  -8  14      113.85       92.58     16.39 o 
  -3  -8  14      897.29      827.71     69.90 o 
  -2  -8  14        2.76       -8.79     11.90 o 
  -1  -8  14      126.90      123.88     17.29 o 
   0  -8  14       55.36       19.70     13.60 o 
   1  -8  14       31.60       53.60     20.86 o 
   2  -8  14      938.88      862.40     46.65 o 
   3  -8  14        0.00      -15.46     16.47 o 
   4  -8  14       64.69       82.29     23.96 o 
   5  -8  14       51.03       58.66     22.82 o 
   6  -8  14      132.66      102.54     28.02 o 
   7  -8  14        0.15        8.91     22.75 o 
  -8  -7  14        1.23      -22.68     20.93 o 
  -7  -7  14      153.69      134.68     30.24 o 
  -6  -7  14       96.44      101.94     24.57 o 
  -5  -7  14        0.70      -12.69     16.94 o 
  -4  -7  14        0.32      -13.39     12.22 o 
  -3  -7  14       10.38       13.69     12.95 o 
  -2  -7  14      342.54      303.45     21.67 o 
  -1  -7  14      208.09      276.87     47.36 o 
   0  -7  14     1622.23     1642.74     42.94 o 
   1  -7  14      235.41      278.80     32.07 o 
   2  -7  14      673.04      674.87     41.79 o 
   3  -7  14       31.04       24.78     18.97 o 
   4  -7  14       98.77       82.16     24.03 o 
   5  -7  14       61.98       29.84     22.28 o 
   6  -7  14        2.49        7.43     20.72 o 
   7  -7  14      182.82      165.66     33.42 o 
   8  -7  14       70.24       66.56     27.75 o 
  -9  -6  14      129.06       89.51     28.29 o 
  -8  -6  14        0.47      -29.67     19.78 o 
  -7  -6  14      203.16      231.28     31.80 o 
  -6  -6  14       24.40        8.71     20.79 o 
  -5  -6  14       76.75       62.58     20.93 o 
  -4  -6  14       35.34       22.14     12.75 o 
  -3  -6  14       49.04       37.43     13.41 o 
  -2  -6  14      537.66      538.38     25.56 o 
  -1  -6  14      281.88      259.13     18.97 o 
   0  -6  14      134.06      107.61     23.22 o 
   1  -6  14      228.39      250.79     31.05 o 
   2  -6  14      308.61      288.39     29.23 o 
   3  -6  14       68.45       76.96     23.15 o 
   4  -6  14      695.64      739.00     44.76 o 
   5  -6  14      109.48      102.34     25.92 o 
   6  -6  14       86.79       75.88     27.81 o 
   7  -6  14       32.51        8.03     22.01 o 
   8  -6  14      168.61      173.63     35.10 o 
  -9  -5  14       14.65      -20.72     22.28 o 
  -8  -5  14        1.81       49.01     24.78 o 
  -7  -5  14       18.83       39.15     23.56 o 
  -6  -5  14      345.24      371.29     33.62 o 
  -5  -5  14      165.63      197.39     28.56 o 
  -4  -5  14      554.98      459.34     25.02 o 
  -3  -5  14      129.27      158.37     17.85 o 
  -2  -5  14       23.73       19.30     14.82 o 
  -1  -5  14      270.77      250.55     19.71 o 
   0  -5  14       29.85       39.42     17.62 o 
   1  -5  14        0.05       26.73     18.50 o 
   2  -5  14       67.99       58.53     20.39 o 
   3  -5  14       68.74       47.19     20.05 o 
   4  -5  14        0.38      -16.40     16.27 o 
   5  -5  14      145.80      164.04     27.95 o 
   6  -5  14        3.54      -26.43     17.62 o 
   7  -5  14       41.72       44.49     24.10 o 
   8  -5  14       54.05       37.67     22.14 o 
  -9  -4  14      182.48      202.93     34.50 o 
  -8  -4  14       10.93        6.28     22.34 o 
  -7  -4  14       51.01       33.42     22.01 o 
  -6  -4  14      360.47      462.69     38.21 o 
  -5  -4  14        1.98        5.94     18.09 o 
  -4  -4  14     1476.86     1471.29     41.89 o 
  -3  -4  14      165.36      204.00     20.12 o 
  -2  -4  14      654.95      663.17     26.34 o 
  -1  -4  14      193.31      201.02     18.15 o 
   0  -4  14      638.57      667.24     38.07 o 
   1  -4  14       81.69       60.15     19.58 o 
   2  -4  14       18.36       31.66     17.75 o 
   3  -4  14      387.59      400.52     33.55 o 
   4  -4  14       39.74       46.44     22.34 o 
   5  -4  14     1458.45     1408.20     61.57 o 
   6  -4  14      135.72       86.14     25.99 o 
   7  -4  14      299.24      416.72     40.71 o 
   8  -4  14       24.37       18.16     25.65 o 
  -9  -3  14      396.07      422.93     40.10 o 
  -8  -3  14       48.90       34.97     21.40 o 
  -7  -3  14      220.46      227.63     32.00 o 
  -6  -3  14        3.08       -9.18     18.16 o 
  -5  -3  14      496.69      605.94     39.29 o 
  -4  -3  14       36.10       18.87     13.06 o 
  -3  -3  14     1566.83     1548.56     42.03 o 
  -2  -3  14     1640.73     1719.01     76.55 o 
  -1  -3  14      186.69      229.61     35.31 o 
   0  -3  14      189.80      193.21     25.45 o 
   1  -3  14      441.08      463.91     32.74 o 
   2  -3  14      497.06      563.75     38.21 o 
   3  -3  14      311.55      364.47     31.86 o 
   4  -3  14      153.96      128.40     25.25 o 
   5  -3  14      174.45      192.67     30.31 o 
   6  -3  14       46.64       14.31     20.32 o 
   7  -3  14       67.74       81.35     25.86 o 
   8  -3  14      117.58      123.74     29.10 o 
 -10  -2  14       57.18       17.48     25.65 o 
  -9  -2  14       90.16       40.91     24.51 o 
  -8  -2  14       55.81       68.52     25.18 o 
  -7  -2  14      140.57      157.29     28.69 o 
  -6  -2  14        3.99        9.86     19.71 o 
  -5  -2  14      471.25      505.56     36.39 o 
  -4  -2  14      316.12      378.95     22.52 o 
  -3  -2  14       72.05       73.15     13.75 o 
  -2  -2  14        5.63        5.73     15.86 o 
  -1  -2  14      198.22      253.29     28.02 o 
   0  -2  14      933.08      915.94     43.95 o 
   1  -2  14        1.84        0.95     15.66 o 
   2  -2  14      195.43      212.11     28.22 o 
   3  -2  14        8.81       37.87     20.18 o 
   4  -2  14       53.05       46.49     19.41 o 
   5  -2  14       30.21       17.26     12.66 o 
   6  -2  14       26.81       51.67     15.91 o 
   7  -2  14        0.03        1.44     14.61 o 
   8  -2  14        0.90        2.30     16.63 o 
 -10  -1  14        8.21       -5.81     23.09 o 
  -9  -1  14        1.85        1.01     23.09 o 
  -8  -1  14       49.37        0.54     21.33 o 
  -7  -1  14       20.27       19.85     19.85 o 
  -6  -1  14        8.04       -7.02     18.77 o 
  -5  -1  14        1.37      -16.20     15.80 o 
  -4  -1  14        1.47      -15.83     10.55 o 
  -3  -1  14        1.09       -9.22     16.51 o 
  -2  -1  14      245.25      254.56     25.48 o 
  -1  -1  14      623.89      651.93     26.97 o 
   0  -1  14       29.91       33.94     12.24 o 
   1  -1  14      457.81      445.80     22.19 o 
   2  -1  14      335.10      374.03     20.90 o
[truncated: 35,252 more chars]
